# Supplementary material for: Plasma Dilution After Myocardial Ischemia–Reperfusion Injury Promotes Cardiac Repair, Heart Performance, and Recovery of Motor Function and Endurance in Old Mice
Source: Aging Cell. 2026 Apr 30;25(5):e70525. doi: 10.1111/acel.70525 (PMC13130355; doi:10.1111/acel.70525)
Supplement: Supplementary file 1 — Data S1: BONCAT array data. [file ACEL-25-e70525-s003.xlsx]

## Sheet: 5d_heart arrays
Normalized BONCAT Array Data of Heart Samples
Legend: SV - Sham SN - Sham+NBE MV - MI MN- MI+NBE
protein	SV1	SV2	SV3	SV4	SV5	SV6	SN1	SN2	SN3	SN4	SN5	SN6	MV1	MV2	MV3	MV6	MV7	MV8	MN1	MN3	MN5	MN7	MN8	MN9
6Ckineâ€	4.28967	4.48387	4.35067	4.19142	4.30787	4.42429	4.46623	4.32254	4.56499	4.46403	4.30787	4.50091	4.42938	4.81826	4.71953	4.56763	4.72136	4.68534	4.29017	4.14446	4.34157	4.50091	5.37433	4.64998
ALCAM	4.12826	4.253	4.20815	4.17531	4.34909	4.38126	4.30777	4.32254	4.28052	4.35494	4.34909	4.33101	4.26123	4.77801	4.30934	4.5901	4.7342	4.60857	4.15186	4.14991	4.31721	4.33101	5.34626	4.68793
AR (Amphiregulin)	4.30266	4.29756	4.41153	4.21031	4.29703	4.3863	4.26589	4.30157	4.22022	4.32735	4.29703	4.28808	4.28172	4.6847	4.3197	4.74968	4.73362	4.62953	4.24967	4.30123	4.31982	4.28808	4.93584	4.56887
Activin Aâ€	4.26456	4.25547	4.41153	4.19836	4.30787	4.51989	4.32382	4.31037	4.33704	4.38248	4.30787	4.37856	4.44161	4.71771	4.46523	4.52715	4.63406	4.58943	4.18931	4.17222	4.39859	4.37856	5.04101	4.67067
Activin C	4.12826	4.25367	4.23316	4.21104	4.33906	4.38988	4.33475	4.32254	4.20933	4.30727	4.33906	4.33101	4.27811	4.70756	4.3214	4.7068	4.82349	4.60857	4.23305	4.22819	4.35289	4.33101	5.16901	4.74139
Activin RIB / ALK-4	4.18747	4.25547	4.21231	4.16837	4.25134	4.41331	4.34575	4.31374	4.23537	4.31731	4.25134	4.29183	4.24653	4.66549	4.28068	4.54462	4.60994	4.56189	4.24358	4.24188	4.31721	4.29183	5.39666	4.67675
Adiponectin / Acrp30	4.14809	4.26037	4.27781	4.18641	4.27998	4.35782	4.29677	4.32388	4.1908	4.34115	4.27998	4.38024	4.24971	4.68071	4.27939	4.44199	4.66993	4.56521	4.21145	4.15307	4.30149	4.38024	5.11882	6.09362
AgRP	6.64474	7.23246	6.97606	6.32875	6.39702	6.96509	6.89957	6.73077	6.8632	7.21634	6.39702	6.30884	9.51874	8.04754	8.9307	6.65103	9.85853	8.00498	7.06007	5.79742	6.1341	6.30884	6.36038	6.74994
Angiopoietin-like 2	4.18747	4.27017	4.26914	4.18726	4.34909	4.42429	4.30777	4.39782	4.21684	4.37243	4.34909	4.28639	4.25563	4.66853	4.29309	4.66978	4.62021	4.58244	4.23023	4.19276	4.3079	4.28639	5.0261	4.67675
Angiopoietin-like 3	4.23558	4.27997	4.24664	4.22993	4.3212	4.43522	4.4105	4.35122	4.26018	4.30473	4.3212	4.35959	4.27229	4.74833	4.33579	4.64293	4.70285	4.66477	4.28023	4.22819	4.4175	4.35959	4.87134	4.82492
Artemin	4.11845	4.27307	4.26914	4.18641	4.32492	4.38988	4.28937	4.30157	4.21892	4.3733	4.32492	4.31036	4.35342	4.77826	4.42672	4.61516	4.76952	4.60898	4.23023	4.16714	4.41117	4.31036	4.92494	4.59717
Axl	4.12826	4.33916	4.33866	4.18726	4.40798	4.47296	4.27837	4.31037	4.25058	4.39166	4.40798	4.37856	4.35241	4.74681	4.34783	4.68947	4.67873	4.6012	4.21145	4.20137	4.33026	4.37856	4.98107	4.60903
B7-1/CD80	6.13835	6.19512	6.46071	6.51572	5.97573	6.35042	6.52317	6.45535	6.49523	6.50409	5.97573	6.44827	5.02963	6.09984	4.78458	5.90271	5.7775	5.94334	6.4011	6.25819	5.8879	6.44827	6.96753	6.52121
BAFF R / TNFRSF13C	7.18794	7.32829	7.43296	7.37837	6.99606	7.3778	7.45427	7.47383	7.39945	7.58142	6.99606	7.46836	6.58589	7.65033	6.62372	6.97496	7.5323	7.59616	7.37739	7.2775	6.81228	7.46836	8.02809	7.67172
BCMA / TNFRSF17	4.24472	4.25367	4.38201	4.19142	4.37801	4.46198	4.32382	4.32254	4.30656	4.41463	4.37801	4.31036	4.27455	4.73448	4.31361	4.74273	4.84341	4.68265	4.24967	4.29212	4.3907	4.31036	5.04909	4.67675
BLC	4.15669	4.29424	4.23316	4.21031	4.2624	4.40085	4.3618	4.33025	4.27158	4.3422	4.2624	4.35959	4.58461	5.38608	4.61286	4.60726	5.62117	5.55559	4.2602	4.16714	4.36048	4.35959	5.03211	4.76751
BTC (Betacellulin)	4.30266	4.28443	4.5811	4.28756	4.27998	4.40591	4.3618	4.38565	4.30143	4.34115	4.27998	4.31036	4.25923	4.7389	4.29763	4.65119	4.84679	4.63073	4.19984	4.22819	4.34157	4.31036	5.2005	4.7743
CCL1 / I-309 / TCA-3	4.34692	4.25547	4.22579	4.17531	4.29703	4.3789	4.33475	4.35122	4.20933	4.41463	4.29703	4.28639	4.2588	4.66549	4.3044	4.65891	4.62038	4.57993	4.24967	4.19276	4.3108	4.28639	4.903	4.65227
CCL28	4.08767	4.29424	4.2483	4.19836	4.29703	4.42429	4.36152	4.30737	4.27662	4.37243	4.29703	4.39055	4.26413	4.68302	4.3211	4.83585	4.67268	4.60857	4.3102	4.19276	4.30938	4.39055	5.15617	4.70287
CCL4 / MIP-1 beta	4.318	4.24231	4.26914	4.39349	4.36096	4.43522	4.33987	4.35122	4.25058	4.34946	4.36096	4.31247	4.26761	4.67393	4.3197	4.43917	4.62123	4.68931	4.1477	4.14702	4.32373	4.31247	5.26866	4.6305
CCL7 / MCP-3 / MARC	4.15202	4.23897	4.24664	4.38248	4.29082	4.3863	4.32382	4.30737	4.19419	4.4227	4.29082	4.31902	4.3071	4.68767	4.37288	4.47359	4.65555	4.73998	4.16216	4.16318	4.32373	4.31902	5.30055	4.70287
CCL8 / MCP-2	4.25878	4.25367	4.35067	4.19836	4.29029	4.43522	4.32382	4.32254	4.25181	4.32735	4.29029	4.35166	4.44161	4.81858	4.41837	4.84249	4.7798	4.65976	4.23023	4.21053	4.53522	4.35166	4.94098	4.69243
CCR10	4.20731	4.27017	4.25566	4.19142	4.33204	4.40826	4.34575	4.35122	4.22578	4.38248	4.33204	4.34761	4.27926	4.70324	4.32509	4.76133	4.64128	4.5622	4.21319	4.18083	4.39859	4.34761	4.87921	4.74792
CCR3	4.43146	4.24901	4.44255	4.18726	4.34909	4.98308	6.06481	4.37248	4.95424	4.57446	4.34909	4.50091	4.29655	6.68546	4.36439	5.52777	7.80747	7.87567	4.75329	4.18371	4.35289	4.50091	5.79865	4.89493
CCR4	4.10418	4.28443	4.24664	4.21031	4.30787	4.3863	4.29677	4.31374	4.21892	4.3311	4.30787	4.31902	4.29488	4.76934	4.32139	4.57002	4.72914	4.56888	4.20917	4.15853	4.3133	4.31902	5.0714	4.71691
CCR6	4.58635	4.42662	4.59993	4.39415	4.56767	4.62453	4.73526	4.48859	4.53669	4.59908	4.56767	4.69746	4.36793	4.72918	4.32634	4.46669	4.69377	4.75046	4.23023	4.2356	4.53536	4.69746	5.55142	4.8997
CCR7	4.1822	4.25881	4.38159	4.36628	4.99025	4.50192	4.46712	4.49142	4.36875	4.69131	4.99025	4.43978	4.33884	4.83975	4.4242	4.61787	4.91048	4.70528	4.25497	4.28924	4.90293	4.43978	5.48272	5.07072
CCR9	4.47891	4.48387	4.55116	4.56358	4.49104	5.13483	4.49518	4.43559	4.3613	4.54645	4.49104	4.56006	4.39049	4.78442	4.33364	4.51531	5.43797	5.18836	4.21145	4.27159	4.4175	4.56006	5.35359	4.92542
CD11b	5.19458	4.82435	4.98521	4.607	4.33906	5.17576	4.48552	4.55869	4.44199	4.52664	4.33906	4.8413	4.38193	4.88232	4.51258	4.64293	7.34172	7.60711	4.82418	4.80675	4.38728	4.8413	6.03036	4.83848
CD14	4.21575	4.4305	4.29866	4.23409	4.29703	4.39728	4.36152	4.41025	4.4196	4.41463	4.29703	4.38024	4.48368	4.83975	4.51928	4.72191	4.76552	4.62037	4.2602	4.20137	4.3907	4.38024	5.13177	4.89526
CD27 / TNFRSF7	4.23558	4.2929	4.27781	4.16421	4.46107	4.40826	4.34575	4.36031	4.24503	4.35951	4.46107	4.31247	4.3694	4.82904	4.42774	4.7254	4.75735	4.71071	4.2197	4.21957	4.34157	4.31247	5.16223	4.64998
CD27 Ligand / TNFSF7	4.35216	4.33916	4.55754	4.3645	4.37325	4.49094	4.55309	4.60022	4.59223	4.65702	4.37325	4.4497	4.27651	4.81242	4.32139	4.6271	4.6063	4.62953	4.26145	4.1873	4.37179	4.4497	5.61748	5.00095
CD30	4.09747	4.3085	4.29165	4.19836	4.30787	4.36307	4.30777	4.35151	4.26018	4.3311	4.30787	4.29837	4.29061	4.66652	4.3386	4.43259	4.6362	4.777	4.16123	4.14446	4.40476	4.29837	5.13474	4.70287
CD30 L	4.49667	4.31406	4.38159	4.27561	4.32492	4.41331	4.35411	4.36031	4.23537	4.32384	4.32492	4.39055	4.28011	4.71011	4.34167	4.67349	4.74172	5.06191	4.23023	4.26242	4.34157	4.39055	5.02022	4.84902
CD40	5.49534	6.9104	5.62228	6.79707	6.68356	7.4337	7.19785	7.12811	6.87609	7.15617	6.68356	6.61362	6.52154	6.10892	6.35351	7.26155	6.75242	6.58966	7.56639	7.61607	6.70818	6.61362	6.42913	6.96621
CD40 Ligand / TNFSF5	4.26069	4.35763	4.39507	4.22993	4.40218	4.42429	4.30777	4.33472	4.22578	4.37243	4.40218	4.40219	4.26982	4.77368	4.36295	4.67349	4.62762	4.64051	4.26145	4.24188	4.33026	4.40219	5.02048	4.69515
CRG-2	5.13165	4.99949	5.2104	5.11618	4.57145	5.13354	5.27991	5.1421	5.08088	5.13929	4.57145	5.06578	4.66795	5.46063	4.59439	4.78687	5.9761	6.2595	4.50633	4.37829	5.27206	5.06578	6.06793	5.64295
CRP	4.23045	4.31406	4.23316	4.20688	4.36096	4.42429	4.29677	4.33025	4.23537	4.3	4.36096	4.31902	4.28198	4.73972	4.33029	4.64293	4.61639	4.58225	4.24967	4.25789	4.4175	4.31902	4.89955	4.65227
CTACKâ€	5.65209	7.31455	8.08861	9.78035	6.13646	8.03186	5.03485	7.64005	7.42093	8.63827	6.13646	5.01344	6.97866	9.09243	6.36328	5.78365	11.0776	9.15953	4.2602	5.81553	5.99809	5.01344	7.07476	5.84761
CTLA-4 / CD152	4.18747	4.27017	4.25566	4.18641	4.37801	4.5109	4.29677	4.33904	4.25181	4.3311	4.37801	4.29183	4.27229	4.65121	4.30021	4.67349	4.62367	4.65699	4.2928	4.21506	4.38075	4.29183	4.903	4.6305
CXCL14 / BRAK	4.1803	4.26973	4.26914	4.21798	4.32492	4.53087	4.30035	4.33904	4.30207	4.4227	4.32492	4.34106	4.27811	4.75208	4.30089	4.6497	4.7035	5.24816	4.23023	4.20137	4.32373	4.34106	5.19506	4.72914
CXCL16	4.21575	4.25367	4.19409	4.18726	4.31445	4.41331	4.32735	4.30269	4.23537	4.31731	4.31445	4.35959	4.34956	4.7117	4.35279	4.84249	4.75239	4.58577	4.19267	4.17222	4.39859	4.35959	4.84967	4.63733
CXCR2 / IL-8 RB	4.12826	4.29756	4.21968	4.21104	4.5775	4.42429	4.32382	4.30157	4.22578	4.3311	4.5775	4.2761	4.27156	4.89664	4.29763	4.39646	4.59756	4.52544	4.21145	4.19276	4.4443	4.2761	5.06443	4.69243
CXCR3	4.6036	4.69159	4.57596	4.69075	4.60454	4.8392	4.78999	4.62456	4.42123	4.67038	4.60454	4.53108	4.32983	4.77801	4.39652	5.03498	4.63167	4.67348	4.55887	4.70941	4.72972	4.53108	5.56009	4.87238
CXCR4	4.13158	4.3085	4.40244	4.21798	4.43717	4.62453	4.33987	4.76742	4.45714	5.00712	4.43717	4.34106	4.36222	4.70578	4.3787	5.68387	4.59439	4.62175	4.70813	4.39584	4.4175	4.34106	5.17972	4.67067
CXCR6	4.39996	4.41067	4.44244	4.28756	4.3212	4.62806	4.46623	4.39782	4.39178	4.39627	4.3212	4.38024	4.41151	4.81281	4.35676	5.67522	4.72914	4.66672	4.24358	4.27159	4.37179	4.38024	5.22104	5.02346
Cardiotrophin-1	4.20593	4.34815	4.22579	4.19142	4.29029	4.39728	4.29677	4.30737	4.26018	4.34946	4.29029	4.31036	4.27047	4.66814	4.28639	4.68947	4.61004	4.62741	4.24142	4.1873	4.33505	4.31036	5.1377	4.6489
Cerberus 1	4.24897	4.32936	4.35067	4.22993	4.37325	4.42429	4.38857	4.2864	4.22578	4.39627	4.37325	4.29837	4.26592	4.68767	4.29309	4.61787	4.63586	4.59907	4.2197	4.22819	4.3907	4.29837	5.22673	4.71691
Chordin-Like 2	4.23242	4.45208	4.37478	4.36628	4.33204	4.46224	4.31282	4.36772	4.33136	4.44106	4.33204	4.39055	4.27183	4.76324	4.31522	4.5752	4.63981	4.6588	4.21832	4.15853	4.38728	4.39055	5.37282	4.76751
Coagulation Factor III / Tissue Factor	4.18747	4.28443	4.29165	4.21104	4.36096	4.48415	4.43946	4.32254	4.29011	4.4227	4.36096	4.35959	4.26413	4.72043	4.30934	4.65119	4.66146	4.62175	4.2697	4.19452	4.33114	4.35959	4.98287	4.74139
Common gamma Chain / IL-2 R gamma	4.20148	4.37325	4.49456	4.19836	4.33204	4.37384	4.52763	4.38899	4.47307	4.41463	4.33204	4.40882	4.28172	4.69252	4.31522	4.56159	4.71015	4.67642	4.23023	4.24188	4.53404	4.40882	5.08674	4.65227
Cripto	5.60461	6.20432	6.47564	6.24016	5.76356	6.42496	6.34459	6.44775	6.33667	6.58568	5.76356	6.03927	6.34227	6.98861	5.54906	7.25069	6.95129	6.53514	6.05462	5.94568	5.74851	6.03927	6.84043	6.38194
Crossveinless-2	5.57716	5.64073	5.59524	5.73316	4.51646	5.39402	5.68453	5.70333	5.62201	5.76173	4.51646	4.76601	4.3984	4.85654	4.40583	4.94923	5.011	4.83765	5.11254	5.17839	4.68351	4.76601	6.57271	5.93184
Cryptic	4.1822	4.29424	4.38159	4.21798	4.46526	4.40826	4.38857	4.32254	4.3913	4.39627	4.46526	4.38024	4.29099	4.66387	4.31028	4.71453	4.74613	4.57626	4.3102	4.29212	4.36048	4.38024	5.10091	4.58223
Csk	4.26456	4.39835	4.30873	4.17947	4.30787	4.74863	4.27837	4.32388	4.19974	4.34946	4.30787	4.30873	4.4003	4.98921	4.45043	4.84249	4.67445	4.71581	4.23023	4.30123	4.44792	4.30873	6.3264	4.65227
DAN	4.18747	4.32936	4.20815	4.18641	4.2624	4.43522	4.33475	4.31374	4.20933	4.34946	4.2624	4.31902	4.25714	4.72632	4.31028	4.80421	4.60879	4.55036	4.19267	4.15853	4.31721	4.31902	5.24337	4.6305
DKK-1	4.12826	4.27017	4.32116	4.21104	4.27998	4.48415	4.29677	4.35151	4.20933	4.31004	4.27998	4.35166	4.29655	4.69706	4.3386	4.783	4.67062	4.6538	4.24358	4.21506	4.37179	4.35166	4.83217	4.76968
DPPIV / CD26	4.78964	5.13695	5.15758	5.02084	4.71088	5.05144	4.90407	4.9559	5.0448	5.10858	4.71088	4.96224	4.60392	4.8907	4.66738	4.84249	4.87473	4.83777	4.40173	4.54682	4.87697	4.96224	6.11026	5.24676
DR3 / TNFRSF25	4.11399	4.29424	4.25566	4.19836	4.29703	4.40826	4.38857	4.30157	4.29011	4.44106	4.29703	4.33101	4.27651	4.69706	4.32815	4.61111	4.60994	4.67917	4.21832	4.15853	4.32373	4.33101	4.81896	4.58534
Decorin	4.11399	4.25367	4.26914	4.24519	4.36096	4.38988	4.30777	4.35122	4.26018	5.84675	4.36096	4.31902	5.04474	4.84484	4.54705	8.43444	4.65679	4.59501	4.16202	4.31894	4.37179	4.31902	4.95149	5.03711
Dkk-3	4.12826	4.27774	4.25566	4.17531	4.52023	4.51795	4.30777	4.36772	4.20378	4.30473	4.52023	4.27329	4.29406	4.67393	4.32446	4.60851	4.67062	4.59907	4.21145	4.27159	4.47472	4.27329	4.91018	4.63733
Dkk-4	4.10418	4.31406	4.32116	4.19142	4.39093	4.685	4.33987	4.28003	4.2004	4.31731	4.39093	4.33101	4.46267	4.76982	4.51258	4.54973	4.8197	4.62175	4.32976	4.40448	4.56215	4.33101	5.18548	4.6489
Dtk	4.18747	4.29424	4.35208	4.33471	4.49026	4.39728	4.40148	4.38565	4.55881	4.57374	4.49026	4.38024	4.57246	7.10194	4.37324	4.52495	6.91528	6.67835	4.17457	4.64579	4.35289	4.38024	5.0961	4.71691
E-Selectin	4.26456	4.28443	4.38826	4.22993	4.27998	4.49094	4.33475	4.36772	4.30656	4.3733	4.27998	4.37856	4.36793	4.77279	4.56317	4.62116	4.64953	4.64295	4.21145	4.17222	4.34157	4.37856	5.17622	4.6305
EDAR	4.16237	4.29424	4.44244	4.82812	4.40218	4.42429	4.3618	4.33472	4.30656	4.46403	4.40218	4.35166	4.28172	4.66047	4.33152	4.50705	4.65555	4.64796	4.22238	4.28924	4.32373	4.35166	5.13474	4.79607
EG-VEGF / PK1	4.78204	4.69159	4.54504	4.38941	4.35012	4.72619	4.81448	4.48128	4.49839	4.64741	4.35012	4.57949	4.4003	4.81281	4.52105	4.7068	4.65948	4.71941	4.40757	4.21957	4.37179	4.57949	5.37106	4.84902
EGF R	4.20731	4.35763	4.21968	4.22993	4.26914	4.3789	4.29677	4.36031	4.27662	4.31004	4.26914	4.29183	4.29655	4.8081	4.33364	4.74273	4.60977	4.56992	4.23305	4.26242	4.4177	4.29183	4.97291	4.87117
Endocan	4.78964	4.67318	4.5811	4.36628	4.30787	4.65067	4.52763	4.36031	4.27662	4.54731	4.30787	4.56006	4.3474	4.79927	4.45946	4.54148	4.71543	4.63355	4.37643	4.21506	4.42901	4.56006	5.60054	4.89411
Endoglin / CD105	4.37525	4.32936	4.35208	4.19836	4.40798	4.51249	4.33987	4.31037	4.36649	4.32384	4.40798	4.38024	4.29796	4.76635	4.32509	4.56159	4.66598	4.62101	4.33023	4.1873	4.53404	4.38024	5.4863	4.61556
Endostatin	4.63309	4.36756	4.21968	4.58744	4.80354	4.98308	4.62733	4.42163	4.41667	4.4089	4.80354	4.72429	5.79095	5.10019	5.51696	5.80713	5.41394	5.69423	4.61869	4.64416	4.64533	4.72429	5.86543	4.87168
Eotaxin-2	4.0763	4.25367	4.25566	4.18641	4.27998	4.3863	4.33987	4.2952	4.23537	4.31731	4.27998	4.28639	4.25923	4.67542	4.2951	4.7856	4.65439	4.58849	4.21145	4.21506	4.33505	4.28639	4.92494	4.54211
Eotaxinâ€	4.13158	4.32266	4.23316	4.18641	4.3212	4.39728	4.37252	4.32254	4.24503	4.38248	4.3212	4.31036	4.26982	4.7294	4.30934	4.39967	4.62773	4.56521	4.16216	4.14991	4.33505	4.31036	5.24736	4.67675
Epigen	4.14809	4.2929	4.24664	4.24955	4.40798	4.38988	4.31282	4.31037	4.22578	4.3311	4.40798	4.38024	4.29752	4.69845	4.42261	4.7068	4.68002	4.62873	4.24358	4.16714	4.32373	4.38024	4.99164	4.72126
Epiregulin	4.09747	4.28443	4.24664	4.18726	4.34909	4.40085	4.29677	4.39782	4.19974	4.3733	4.34909	4.37202	4.30156	4.74737	4.38707	4.82128	4.68519	4.60819	4.21145	4.2356	4.37179	4.37202	4.95001	4.92542
Erythropoietinâ€ (EPO)	4.20731	4.27017	4.24413	4.17947	4.40218	4.3789	4.29677	4.29277	4.29011	4.34115	4.40218	4.31036	4.27005	4.75449	4.30721	4.64571	4.67268	4.53862	4.2248	4.19276	4.39859	4.31036	5.19799	4.66181
FADD	4.24897	4.39835	4.35208	4.22993	4.49026	4.40591	4.51158	4.37248	4.33704	4.34115	4.49026	4.44137	4.31913	4.76763	4.31858	4.67624	4.61909	4.61675	4.2602	4.19276	4.56202	4.44137	4.91004	4.70287
FAM3B	4.11399	4.32936	4.38201	4.36628	4.38009	4.44032	4.46841	4.45366	4.41667	4.60066	4.38009	4.4497	4.4003	4.77279	4.53916	4.74509	5.0007	5.04095	4.24967	4.18083	4.4443	4.4497	4.86599	4.82028
FCrRIIB / CD32b	4.26456	4.35342	4.55116	4.4819	4.52023	4.59557	4.60818	4.44198	4.3913	4.49707	4.52023	4.56006	4.30141	4.94214	4.35279	4.44511	5.21124	4.98252	4.29358	4.43656	4.80884	4.56006	5.7541	4.6305
FGF R3	4.21575	4.24901	4.32116	4.24955	4.33204	4.46224	4.29677	4.35122	4.29011	4.31004	4.33204	4.4112	4.34299	5.02616	4.39652	4.6497	4.71015	4.90961	4.31668	4.26242	4.3133	4.4112	5.44701	4.47731
FGF R4	4.318	4.4556	4.44028	4.33439	4.2624	4.51795	4.71448	4.57205	4.44683	4.57365	4.2624	4.58793	4.53638	4.9064	4.53187	4.52965	4.73362	4.75975	4.21832	4.32176	4.39859	4.58793	5.32946	4.65227
FGF R5 beta	5.19637	4.63152	4.72913	4.72218	5.18673	5.0717	4.74946	4.79067	4.58835	4.75252	5.18673	5.02123	4.46258	4.76388	4.49754	4.63385	4.76552	4.76727	4.55765	4.79044	4.94934	5.02123	5.55909	5.13477
FGF-21	4.18747	4.24697	4.20815	4.17947	4.29082	4.48415	4.28937	4.31037	4.18863	4.32735	4.29082	4.44137	4.36112	4.79927	4.39854	4.90916	4.66667	4.89632	4.29358	4.19276	4.37179	4.44137	4.92762	4.9167
FLRG (Follistatin)	4.11399	4.35763	4.43842	4.23144	4.46107	4.70858	4.30541	4.33904	4.19419	4.31731	4.46107	4.38024	4.9983	4.98921	4.45347	4.78161	4.67408	4.67642	4.2197	4.22819	4.44792	4.38024	5.04547	4.66181
Fas / TNFRSF6	14.7208	14.6393	14.5502	14.2342	14.5131	14.9663	15.1472	14.9486	15.1114	15.0463	14.5131	15.1138	14.7445	14.2341	14.6554	15.0494	14.7591	14.4927	14.9348	15.031	14.7492	15.1138	15.1035	14.5529
Fas Ligand	4.14253	4.22996	4.40244	4.17531	4.30787	4.38988	4.33475	4.30157	4.22022	4.35951	4.30787	4.29837	4.25071	4.68206	4.2895	4.66833	4.60276	4.52142	4.23493	4.34858	4.32864	4.29837	4.8983	4.50081
Fit-3 Ligand	4.13158	4.26973	4.21231	4.17947	4.29082	4.3863	4.31282	4.30157	4.22022	4.32735	4.29082	4.31036	4.2673	4.70859	4.29632	4.70942	4.61448	4.50927	4.27355	4.24188	4.37179	4.31036	4.91573	4.5704
Follistatin-like 1	4.12357	4.26347	4.32116	4.27676	4.32492	4.41331	4.27837	4.31374	4.23537	4.34115	4.32492	4.35959	4.30258	4.68646	4.33417	4.57479	4.62885	4.56025	4.2697	4.15853	4.4175	4.35959	5.29281	4.5704
Fractalkine	4.20731	4.439	4.28518	4.19836	4.33204	4.41331	4.30777	4.33472	4.33704	4.35951	4.33204	4.31036	4.30971	4.75347	4.43519	4.70942	4.84341	4.75462	4.2197	4.29212	4.39859	4.31036	5.33126	4.5587
Frizzled-1	4.14809	4.26037	4.29165	4.21031	4.43717	4.39728	4.31282	4.35122	4.25181	4.35494	4.43717	4.28639	4.30737	4.6936	4.34167	4.47263	4.68567	4.63355	4.21832	4.14087	4.35289	4.28639	5.0874	4.82028
Frizzled-6	4.16237	4.28443	4.32958	4.33729	4.4311	4.51795	4.46841	4.48859	4.33704	4.3733	4.4311	4.29837	4.30737	4.77551	4.33152	4.5592	4.6324	4.64051	4.20092	4.19452	4.35395	4.29837	4.9664	4.94804
Frizzled-7	4.18747	4.25367	4.23316	4.25713	4.29703	4.40591	4.34575	4.32254	4.25181	4.34946	4.29703	4.43978	4.31961	4.81441	4.41036	4.52965	4.76431	4.62873	4.23023	4.15853	4.38728	4.43978	5.39513	4.6489
G-CSF	4.20731	4.31406	4.26914	4.19142	4.33204	4.43522	4.32382	4.31374	4.27496	4.3311	4.33204	4.29183	4.28198	4.76361	4.35232	4.68154	4.61614	4.53969	4.2697	4.14446	4.32373	4.29183	5.04909	4.71691
GDF-1	5.34991	5.32184	5.43932	5.39785	5.27133	5.34533	5.34677	5.42398	5.31315	5.31384	5.27133	5.34527	4.49178	4.98921	4.50328	4.76566	4.93392	4.64133	5.16017	5.56839	5.41502	5.34527	5.92819	5.55884
GDF-3	4.28967	4.28443	4.49456	4.45403	4.46133	4.65348	4.5235	4.39782	4.4196	4.41463	4.46133	4.4112	4.29752	4.78442	4.32446	4.57479	4.76202	4.73354	4.24142	4.19276	4.44792	4.4112	5.32295	4.67067
GDF-5	4.37361	4.37325	4.35067	4.21798	4.34909	4.46224	4.55027	4.82769	4.58826	4.72982	4.34909	4.35959	4.31083	4.89118	4.41132	5.02832	4.76552	4.63523	4.24142	4.26242	4.35395	4.35959	5.56372	4.82055
GDF-8	4.11399	4.27774	4.24664	4.19142	4.54832	4.56662	4.3618	4.36772	4.20933	4.3422	4.54832	4.37856	4.30582	4.83343	4.36888	4.68947	4.72104	4.63355	4.27355	4.24024	4.53404	4.37856	4.92494	4.69243
GDF-9	4.15202	4.3085	4.25566	4.16837	4.40218	4.43522	4.30035	4.31374	4.22578	4.3	4.40218	4.35166	4.26635	4.74737	4.2951	4.69082	4.65033	4.77549	4.32863	4.21506	4.37684	4.35166	4.88779	4.64074
GFR alpha-2 / GDNF R alpha-2	4.13158	4.26037	4.32116	4.17531	4.31445	4.42429	4.27837	4.33472	4.27662	4.31004	4.31445	4.31247	4.33113	4.76982	4.41651	4.73277	4.64953	4.5583	4.27355	4.24188	4.36048	4.31247	4.85943	4.74303
GFR alpha-3 / GDNF R alpha-3	4.05626	4.32266	4.23316	4.18641	4.27324	4.3863	4.38857	4.30157	4.20933	4.3	4.27324	4.2761	4.26982	4.68957	4.35422	4.74509	4.78424	4.79645	4.29358	4.19452	4.39859	4.2761	5.02302	4.61556
GFR alpha-4 / GDNF R alpha-4	4.90978	4.8006	5.12204	5.11618	4.33204	5.13024	5.1515	5.16664	5.10316	5.05331	4.33204	5.02429	4.42425	4.86377	4.51928	4.82948	4.84134	4.65004	4.73033	4.50369	5.25895	5.02429	6.3363	5.43825
GITR	4.22064	4.29424	4.24664	4.17947	4.32492	4.39729	4.2733	4.30157	4.24165	4.38248	4.32492	4.31036	4.27629	4.72468	4.31146	4.783	4.62631	4.57294	4.23493	4.21506	4.35004	4.31036	5.09738	4.67067
GITR Ligand / TNFSF18	4.14809	4.29424	4.23316	4.16837	4.33204	4.44952	4.3618	4.35122	4.3206	4.31731	4.33204	4.30873	4.38379	4.73448	4.45396	4.63111	4.65299	4.6832	4.21145	4.19452	4.4175	4.30873	5.35552	4.69243
GM-CSF	4.31794	4.32832	4.30873	4.18641	4.37801	4.41331	4.30777	4.33025	4.23537	4.32384	4.37801	4.38024	4.29406	4.69591	4.32634	4.70942	4.68775	4.56992	4.31668	4.28924	4.38075	4.38024	4.85548	4.67067
Galectin-3	4.27306	4.28443	4.49456	4.33439	4.4311	4.62453	4.3618	4.33472	4.33136	4.41463	4.4311	4.39055	4.27897	4.71292	4.33558	4.4771	5.04912	4.7387	4.1852	4.30755	4.37179	4.39055	5.50422	5.07784
Glut2	4.12826	4.22996	4.21968	4.19142	4.33204	4.42429	4.31282	4.30157	4.20933	4.30727	4.33204	4.31036	4.33136	4.68767	4.37324	4.59268	4.6324	4.57294	4.29017	4.28753	4.35004	4.31036	5.15617	4.6305
Granzyme B	4.14253	4.24567	4.32116	4.17947	4.29082	4.3863	4.28074	4.30157	4.22578	4.3311	4.29082	4.27329	4.29655	4.76934	4.32815	4.56925	4.76552	4.69597	4.19444	4.19452	4.33505	4.27329	5.26514	4.68061
Granzyme D	4.40358	4.48617	4.65307	4.45403	4.60559	4.46224	4.43946	4.35122	4.39178	4.41463	4.60559	4.50091	4.30236	4.82833	4.31858	4.52431	5.51729	4.60452	4.2197	4.18083	4.59469	4.50091	5.34963	4.79416
Granzyme G	4.14809	4.29424	4.22579	4.17254	4.37801	4.47296	4.26974	4.30157	4.20378	4.3	4.37801	4.28639	4.46258	4.77459	4.36439	4.67886	5.13872	4.60529	4.20917	4.24928	4.54325	4.28639	5.28312	4.59717
Gremlin	4.14809	4.36743	4.34603	4.18641	4.29082	4.46224	4.32735	4.33472	4.30143	4.31731	4.29082	4.29183	4.26579	4.76324	4.29662	4.61111	4.60394	4.56113	4.29017	4.27159	4.42901	4.29183	4.90646	4.59717
Growth Hormone R	4.13158	4.29424	4.1966	4.17947	4.33204	4.46224	4.3618	4.33472	4.22578	4.35494	4.33204	4.33101	4.28479	4.79139	4.2951	4.80159	4.64779	4.5984	4.24967	4.26242	4.3907	4.33101	4.92762	4.67067
HGF R	4.09281	4.26037	4.25566	4.18641	4.46107	4.50192	4.32735	4.31037	4.23537	4.31731	4.46107	4.35166	4.27005	4.84319	4.29835	4.60329	4.75612	4.59292	4.20917	4.18083	4.36048	4.35166	5.17274	4.61211
HGFâ€	4.11175	4.25367	4.22579	4.15712	4.34338	4.43522	4.34575	4.30157	4.24165	4.31731	4.34338	4.28639	4.41945	4.69252	4.29527	4.44342	4.6414	4.59424	4.16202	4.19452	4.35289	4.28639	5.30913	4.65227
HVEM / TNFRSF14	4.05914	4.29424	4.23316	4.17087	4.27998	4.39728	4.3618	4.31374	4.25058	4.34115	4.27998	4.31247	4.27629	4.66497	4.3081	4.74606	4.60301	4.62767	4.29358	4.19452	4.38728	4.31247	5.2129	4.67067
I-TAC	4.06829	4.35342	4.23316	4.19836	4.34909	4.3715	4.27837	4.33025	4.27662	4.32735	4.34909	4.28639	4.34956	4.83968	4.33558	4.72064	4.64779	4.58851	4.21145	4.27347	4.39859	4.28639	4.95493	4.66181
ICAM-1	4.1803	4.26347	4.35208	4.23409	4.33204	4.3789	4.31282	4.32254	4.27158	4.3	4.33204	4.38024	4.27897	4.68557	4.38611	4.63385	4.63586	4.60596	4.2197	4.19276	4.47814	4.38024	4.86376	4.60374
ICAM-2 / CD102	4.0994	4.31406	4.46793	4.19836	4.27998	4.38988	4.30035	4.28172	4.22578	4.49203	4.27998	4.34106	4.49406	4.83159	4.47443	4.62974	4.75735	4.72253	4.29017	4.18083	4.38728	4.34106	5.13474	4.84669
ICAM-5	4.17449	4.29424	4.25566	4.21798	4.40798	4.4192	4.43727	4.35122	4.27158	4.37243	4.40798	4.47074	4.3474	4.87224	4.39156	4.70942	4.65843	4.64829	4.27355	4.18083	4.37179	4.47074	4.84408	4.96043
ICK	4.1732	4.37991	4.32958	4.19142	4.29703	4.48415	4.49647	4.41331	4.34045	4.50598	4.29703	4.44137	4.39049	4.78833	4.56317	4.67349	4.67966	4.60819	4.2248	4.18083	4.31982	4.44137	5.24733	4.85732
IFN-alpha / beta R1	4.09281	4.28443	4.29866	4.19836	4.33204	4.39728	4.29677	4.30157	4.26018	4.32384	4.33204	4.37856	4.30582	4.67486	4.38815	4.67349	4.68775	4.60979	4.19573	4.17222	4.34157	4.37856	5.06443	4.71691
IFN-alpha / beta R2	4.20731	5.60163	5.14097	6.5859	4.85699	5.20248	4.58115	4.71241	4.67417	4.4089	4.85699	4.47074	7.67159	6.96065	5.07607	6.04134	6.72445	5.98966	4.23023	4.89793	4.82804	4.47074	4.92262	4.84667
IFN-beta	4.20148	4.36743	4.35951	4.19836	4.37325	4.40591	4.32382	4.2864	4.20933	4.39166	4.37325	4.31247	4.30971	4.69496	4.40652	4.45281	5.35877	5.36757	4.21319	4.22819	4.35395	4.31247	6.16239	4.81568
IFN-gamma	4.99028	5.01701	5.17652	4.85627	4.40928	4.67673	4.68369	4.60022	4.59124	4.86536	4.40928	4.28639	4.47867	4.83343	4.52884	4.69082	5.13962	4.85607	4.39489	4.34858	4.50724	4.28639	6.04183	5.30572
IFN-gamma R1	5.00347	6.3496	5.85755	5.79127	5.02246	5.00099	5.63049	5.43839	5.06819	5.32733	5.02246	4.74874	5.40513	6.58305	6.60506	6.37216	7.59148	11.5952	4.98689	4.76515	4.53404	4.74874	5.45746	5.14028
IGF-I	4.08155	4.34293	4.24413	4.33439	4.27998	4.44032	4.34575	4.2864	4.23537	4.39627	4.27998	4.28639	4.30971	4.82115	4.41615	4.50111	4.74934	4.60529	4.19444	4.20137	4.32864	4.28639	5.0961	4.61556
IGF-II	4.39711	5.66694	6.87263	6.45616	4.6306	7.00632	4.97115	4.65457	5.42218	5.23875	4.6306	4.40882	6.27871	9.69151	6.08108	8.94756	7.60463	10.264	4.16944	4.37721	4.75956	4.40882	5.32946	4.87238
IGFBP-1	4.70367	5.31464	5.08464	5.05949	4.94676	4.94978	4.97242	5.07005	5.02061	4.86801	4.94676	4.56006	4.34956	6.54201	5.95801	5.03409	6.39659	5.68543	4.67749	5.02076	4.75394	4.56006	5.16315	5.11696
IGFBP-2	4.29289	4.29424	4.24664	4.21798	4.42012	4.72619	4.31282	4.33472	4.27496	4.31852	4.42012	4.29837	4.29214	4.7434	4.41405	4.86408	5.013	4.60123	4.15791	4.17222	4.42901	4.29837	5.06507	4.65227
IGFBP-3	4.20148	4.32832	4.32116	4.36258	4.54832	4.43522	4.47454	4.41331	4.45171	4.3733	4.54832	4.35166	4.27321	5.93873	4.33928	4.56159	4.87921	4.9775	4.23023	4.20137	4.51632	4.35166	5.58796	4.76668
IGFBP-5	4.09437	4.26347	4.29165	4.19142	4.29082	4.3789	4.32382	4.2952	4.27662	4.29273	4.29082	4.29837	4.31133	4.77826	4.30422	4.8228	4.62093	4.63511	4.19444	4.18083	4.31982	4.29837	4.97673	4.65227
IGFBP-6	4.14253	4.48393	4.6375	4.30718	4.49104	4.48354	4.66327	4.38899	4.64379	4.51845	4.49104	4.58793	4.37551	4.78833	4.32509	4.5901	4.71407	4.71581	4.20092	4.15853	4.47472	4.58793	5.1767	4.82055
IGFBP-rp1 / IGFBP-7	4.05456	4.27017	4.32116	4.17254	4.30787	4.39728	4.29677	4.35122	4.19974	4.38248	4.30787	4.29837	4.28011	4.70756	4.33579	4.81857	4.63981	4.53782	4.19444	4.32986	4.35395	4.29837	5.00971	4.64998
IL-1 R4 / ST2	4.14868	4.32936	4.35951	4.19142	4.37801	4.46198	4.29677	4.31037	4.29011	4.31731	4.37801	4.31247	4.26982	4.74903	4.33364	4.77089	4.98798	4.93767	4.23305	4.32176	4.4177	4.31247	5.2769	4.70275
IL-1 R6 / IL-1 R rp2	4.34534	4.3085	4.52548	4.42391	4.37801	4.42429	4.43727	4.47016	4.47676	4.46403	4.37801	4.55776	4.38193	4.84235	4.44594	4.62324	5.0007	4.81831	4.38499	4.16318	4.58895	4.55776	5.05748	4.87117
IL-1 R9	4.23558	4.39835	4.52024	4.18641	4.35012	4.42782	4.37252	4.31374	4.23537	4.41463	4.35012	4.43978	4.28156	4.74681	4.35417	4.67349	4.7253	4.56101	4.21145	4.20137	4.50514	4.43978	4.99164	4.69515
IL-1 RI	4.26456	4.51252	4.77492	4.40136	4.57145	4.53087	4.5522	4.30269	4.35004	4.42686	4.57145	4.47035	4.31083	4.87224	4.35829	4.59726	4.8053	4.70609	4.24967	4.29851	4.53536	4.47035	5.28009	4.79416
IL-1 RII	4.13829	4.23897	4.27781	4.18641	4.33204	4.46224	4.28578	4.32254	4.20933	4.34946	4.33204	4.31902	4.28447	4.80934	4.44044	4.70133	4.65843	4.87735	4.27355	4.2356	4.34157	4.31902	4.88061	4.61211
IL-1 alpha	6.95864	10.3941	9.61877	9.80201	5.37674	7.01072	6.73805	6.48127	7.9938	8.60098	5.37674	4.76992	5.38685	12.156	11.2181	5.99649	6.94267	5.39352	4.29017	6.34051	4.90293	4.76992	7.46828	8.37933
IL-1 beta	4.09747	4.37325	4.26914	4.19836	4.29703	4.41331	4.34575	4.35122	4.20933	4.34115	4.29703	4.27984	4.28233	4.6577	4.32509	4.74273	4.65625	4.56888	4.32976	4.22819	4.35395	4.27984	4.82724	4.79416
IL-10	4.37169	5.08053	5.07643	5.0605	4.73166	4.92476	4.92487	4.77934	4.83104	4.92406	4.73166	4.55776	6.12869	5.6033	4.76107	5.50099	6.15283	5.64624	4.40173	4.51624	4.78553	4.55776	5.72462	5.3473
IL-10 R alpha	4.11845	4.25547	4.26914	4.17947	4.30787	4.44032	4.28074	4.30737	4.30143	4.29273	4.30787	4.38024	4.27651	4.71788	4.32915	4.54973	4.72665	4.72665	4.21145	4.18083	4.37179	4.38024	5.24337	4.63733
IL-11	4.15202	4.27307	4.29866	4.3645	4.4311	4.40591	4.29677	4.44148	4.21892	4.32735	4.4311	4.31036	4.30141	4.70859	4.34503	4.83018	4.75735	4.60819	4.24358	4.16714	4.44792	4.31036	5.00086	4.76751
IL-12 R beta 1	4.11399	4.3817	4.28518	4.17947	4.43215	4.39728	4.32382	4.30157	4.311	4.35951	4.43215	4.2761	4.28754	4.708	4.30958	4.86916	4.60332	4.54829	4.24358	4.20137	4.35289	4.2761	5.01281	4.60374
IL-12 p40/p70	4.13829	4.30426	4.29165	4.16421	4.34909	4.48415	4.32382	4.32254	4.26018	4.35951	4.34909	4.31902	4.5462	4.79422	4.53432	4.67349	4.70696	4.6266	4.27355	4.21506	4.39859	4.31902	4.88061	4.79416
IL-12 p70	4.39996	4.41067	4.38201	4.47406	4.29703	5.02801	4.63424	4.75777	4.40558	4.42686	4.29703	4.5268	4.41151	4.84763	4.49754	4.78687	5.5142	5.78099	4.53236	4.45478	4.33026	4.5268	6.38473	4.7736
IL-13	4.1803	4.3085	4.38826	4.16572	4.28597	4.44032	4.32382	4.31374	4.21892	4.31731	4.28597	4.33101	4.27651	4.69496	4.37288	4.69082	4.61195	4.52737	4.2697	4.31894	4.39859	4.33101	4.87852	4.67675
IL-13 R alpha 2	4.13829	4.24901	4.32116	4.21104	4.37801	4.41331	4.34575	4.30157	4.20933	4.3311	4.37801	4.33101	4.29488	4.75347	4.31601	4.62974	4.64953	4.63355	4.20917	4.18083	4.48834	4.33101	4.99475	4.67675
IL-15	4.12826	4.24567	4.32116	4.25713	4.43717	4.7497	4.32382	4.31037	4.22578	4.34115	4.43717	4.31247	4.34861	5.63881	4.34007	4.53162	4.76952	4.63523	4.20092	4.19452	4.4443	4.31247	4.89595	4.67067
IL-15 R alpha	5.90599	8.1151	8.52771	7.6903	5.87489	7.91305	8.32151	8.84639	8.34619	5.56337	5.87489	5.49487	8.2233	8.52403	11.0792	10.119	12.8287	12.6051	6.7949	5.71149	7.10202	5.49487	6.27898	6.68991
IL-16	4.12692	4.30426	4.23316	4.19836	4.35012	4.55893	4.29677	4.33472	4.22578	4.3733	4.35012	4.33101	4.35241	4.86662	4.39894	4.78102	4.74802	4.5722	4.27355	4.19452	4.35289	4.33101	4.87852	4.58534
IL-17	4.20731	4.24697	4.25566	4.23144	4.43215	4.47296	4.2733	4.29052	4.19974	4.32384	4.43215	4.27378	4.47697	6.03356	4.4308	4.69484	5.10158	4.95635	4.19984	4.37829	4.47472	4.27378	6.00615	4.69515
IL-17BR	4.23558	5.22866	5.38581	5.25149	4.7587	5.02936	4.81112	4.73287	4.9614	4.96804	4.7587	4.69746	7.79302	7.01426	6.40696	6.13631	6.35151	6.70367	4.2697	4.57241	4.53522	4.69746	5.86007	5.05119
IL-17C	4.21394	4.27774	4.22163	4.16837	4.27998	4.3715	4.27837	4.31037	4.36649	4.31731	4.27998	4.44137	4.39049	4.75449	4.55658	4.67349	4.70046	4.62556	4.29017	4.26242	4.4175	4.44137	4.97877	4.67067
IL-17D	4.14253	4.32832	4.44028	4.21104	4.29703	4.38482	4.40148	4.31374	4.24165	4.34115	4.29703	4.34106	4.34208	4.83975	4.38301	4.80846	4.70696	4.60596	4.25693	4.18083	4.33505	4.34106	4.94888	4.66685
IL-17E	4.07966	4.45489	4.4712	4.30718	4.37325	4.42782	4.33987	4.33472	4.29011	4.46906	4.37325	4.33101	4.49178	6.62465	4.40812	4.69082	5.82716	5.22263	4.24967	4.19276	4.4177	4.33101	5.50135	4.69515
IL-17F	4.07532	4.27307	4.29866	4.21798	4.38009	4.39728	4.29677	4.32254	4.20378	4.34115	4.38009	4.31036	4.33136	4.82833	4.37384	4.64058	4.68348	4.67467	4.20917	4.20137	4.37179	4.31036	5.06219	4.59717
IL-17R	4.09281	4.27017	4.24664	4.7019	4.43717	4.4462	4.30541	4.33904	4.25058	4.41959	4.43717	4.33101	5.68821	7.65317	4.47443	4.64058	7.31985	8.31289	4.23023	4.24188	4.32373	4.33101	4.96309	4.61211
IL-17RC	4.16237	4.318	4.35951	4.19836	4.2624	4.42276	4.33475	4.30737	4.23537	4.32735	4.2624	4.33101	4.36222	4.78733	4.38611	4.69843	4.68348	4.60857	4.2298	4.30755	4.36048	4.33101	4.80574	4.67067
IL-17RD	4.10418	4.29424	4.38201	4.17266	4.2624	4.36644	4.30777	4.29052	4.20933	4.31731	4.2624	4.34761	4.30236	4.72336	4.39156	4.60303	4.7584	4.52763	4.23305	4.22819	4.38075	4.34761	4.95337	4.65227
IL-18 R alpha/IL-1 R5	4.14809	4.26973	4.44244	4.17947	4.30787	4.46198	4.37252	4.2864	4.25181	4.32735	4.30787	4.35959	4.30737	4.78503	4.32446	4.78687	4.68519	4.56564	4.25693	4.24188	4.32864	4.35959	4.9594	4.87079
IL-2	4.08767	4.24567	4.27781	4.21798	4.30787	4.36644	4.30777	4.3192	4.1908	4.29273	4.30787	4.33101	4.27429	4.83343	4.32589	4.60329	4.7035	4.62467	4.2602	4.16714	4.31721	4.33101	5.17972	4.58534
IL-2 R alpha	4.13158	4.3085	4.32116	4.33729	4.30787	4.49094	4.29677	4.31037	4.20933	4.3733	4.30787	4.33101	4.27183	4.83968	4.30302	4.5199	4.76927	4.585	4.24967	4.2356	4.30689	4.33101	5.00086	4.66181
IL-2 R beta	4.09437	4.2929	4.38159	4.24955	4.5775	4.46198	4.29677	4.35122	4.26018	4.39627	4.5775	4.33101	4.30582	5.50719	4.35327	4.66305	4.7109	4.6832	4.27355	4.16676	4.54325	4.33101	4.99164	4.79363
IL-20	4.09747	4.27307	4.32958	4.18726	4.34909	4.44032	4.27837	4.31374	4.23537	4.32384	4.34909	4.27984	4.29061	4.73254	4.34167	4.46138	4.78182	4.71581	4.18106	4.17222	4.35289	4.27984	5.11882	4.84667
IL-20 R alpha	4.27306	4.3085	4.21231	4.19142	4.30787	4.39728	4.46623	4.37248	4.36649	4.34115	4.30787	4.38024	4.33884	5.28249	4.31364	4.61516	4.789	4.61675	4.25693	4.24188	4.35395	4.38024	4.80742	4.89526
IL-21	4.15669	4.29756	4.35208	4.17947	4.30787	4.58597	4.3618	4.29277	4.22578	4.3422	4.30787	4.37856	4.30971	4.89949	4.32634	4.53309	4.62213	4.59292	4.17915	4.13531	4.35395	4.37856	5.07685	4.89729
IL-21 R	4.09747	4.24901	4.20494	4.18726	4.34909	4.3863	4.32382	4.33904	4.21892	4.34115	4.34909	4.33101	4.32985	4.93778	4.35912	4.45664	4.63282	4.6007	4.20497	4.20137	4.35289	4.33101	4.92762	4.67675
IL-22	4.25878	4.4305	4.22579	4.17947	4.85699	4.8392	4.43043	4.31374	4.22578	4.83342	4.85699	4.43978	6.87139	5.13236	6.27035	5.0308	6.5568	4.58577	4.55887	4.62454	4.4175	4.43978	5.39513	4.84669
IL-22BP	4.13829	4.29424	4.25566	4.28756	4.27324	4.3789	4.34575	4.29277	4.23537	4.30473	4.27324	4.31036	4.35812	4.79968	4.42757	4.72191	4.65694	4.58943	4.21319	4.28924	4.33026	4.31036	4.97877	4.81568
IL-23	4.083	4.27774	4.21968	4.27676	4.29082	4.4462	4.3618	4.30157	4.27662	4.32384	4.29082	4.31247	4.29214	4.78833	4.34129	4.69525	4.6324	4.55131	4.20917	4.24188	4.32373	4.31247	5.26549	4.69515
IL-23 R	4.12826	4.27997	4.23316	4.17254	4.27998	4.48415	4.29677	4.27184	4.1908	4.34946	4.27998	4.33101	4.29099	4.95348	4.32371	4.76242	4.82384	4.62439	4.27355	4.21506	4.39859	4.33101	4.92494	4.59717
IL-24	4.17696	4.29424	4.23316	4.18461	4.32492	4.40591	4.33987	4.27821	4.20378	4.30727	4.32492	4.31902	4.34385	4.85949	4.39899	4.60726	4.67445	4.58577	4.30333	4.14087	4.39859	4.31902	5.00811	4.79363
IL-27	4.24897	4.32936	4.22163	4.21104	4.27998	4.46198	4.41753	4.30157	4.22578	4.3422	4.27998	4.35166	4.35666	4.78117	4.41119	4.57479	4.78424	4.70609	4.24142	4.16318	4.37179	4.35166	5.20433	4.55858
IL-28 / IFN-lambda	4.20731	4.37325	4.27781	4.19142	4.33204	4.4462	4.31282	4.33904	4.22022	4.32735	4.33204	4.31902	4.35812	4.76388	4.49406	4.74273	4.80001	4.62467	4.29017	4.16714	4.33026	4.31902	5.12437	4.53286
IL-3	4.62107	5.01932	5.28155	5.11478	4.54832	4.72985	4.88265	4.78184	4.8367	4.85641	4.54832	4.86716	4.41151	5.38102	4.51116	4.53808	6.19024	6.73877	4.47993	4.48138	4.6787	4.86716	6.19267	5.32828
IL-3 R alpha	4.10374	4.32936	4.26914	4.25713	4.46107	4.41331	4.43946	4.31037	4.23537	4.4376	4.46107	4.31902	4.28754	4.68998	4.35829	4.67349	4.70806	4.57294	4.18619	4.18083	4.50494	4.31902	4.99164	4.69515
IL-3 R beta	7.10043	8.43605	7.24931	8.77844	5.3394	5.31249	7.0307	6.29796	7.42634	8.81745	5.3394	5.16643	9.80751	11.7151	11.4387	11.7776	9.82931	8.04495	5.7741	6.64193	5.65248	5.16643	7.39403	7.00076
IL-31	4.11399	4.30426	4.25566	4.19836	4.28597	4.5109	4.35411	4.32254	4.18863	4.32735	4.28597	4.35166	4.33136	4.83199	4.39652	4.54755	4.68567	5.27471	4.19444	4.21957	4.33026	4.35166	5.00584	4.71989
IL-31 RA	4.08767	4.29424	4.24664	4.17266	4.3212	4.41331	4.30777	4.28172	4.27496	4.3	4.3212	4.31902	4.34956	4.708	4.39364	4.46881	4.63676	4.58398	4.19444	4.15307	4.35289	4.31902	4.95588	4.70287
IL-4	4.08767	4.27017	4.2483	4.17531	4.30787	4.39728	4.27096	4.31374	4.23537	4.34115	4.30787	4.40882	4.28754	4.68308	4.32782	4.76471	4.64981	4.57533	4.2602	4.30123	4.33026	4.40882	5.05627	4.59717
IL-4 R	4.1732	4.28443	4.41153	4.17266	4.33204	4.42429	4.30541	4.33025	4.27496	4.41428	4.33204	4.31036	4.32985	4.72659	4.40202	4.72911	4.81686	4.67756	4.26145	4.35039	4.34754	4.31036	4.93813	5.04396
IL-5	4.45436	5.10645	5.23053	5.2045	4.54942	4.72985	4.90056	4.92183	4.90335	4.99095	4.54942	5.08482	4.42425	5.30027	4.56071	4.69082	5.96733	6.12012	4.38154	4.52863	4.56446	5.08482	6.16121	5.67206
IL-5 R alpha	4.14809	4.27017	4.27781	4.17254	4.34909	4.51795	4.30541	4.31037	4.21892	4.3	4.34909	4.28639	4.4017	4.67703	4.51807	4.86306	4.69323	4.71758	4.2602	4.21506	4.35289	4.28639	4.97877	4.6761
IL-6	4.49667	4.42474	4.44244	4.47861	4.33204	4.44032	4.78999	4.54439	4.56499	4.54731	4.33204	4.69842	4.35608	4.81281	4.49406	4.66978	5.05173	5.14438	4.23305	4.39584	4.4443	4.69842	5.33	5.16849
IL-6 R	4.11175	4.28443	4.27781	4.18726	4.27998	4.47296	4.32382	4.30157	4.23537	4.33688	4.27998	4.38024	4.31961	4.97613	4.32446	4.72064	4.63865	4.54073	4.2257	4.21506	4.34157	4.38024	4.90646	4.63733
IL-7	4.09747	4.35763	4.35067	4.18641	4.29703	4.38988	4.32382	4.30157	4.18045	4.3733	4.29703	4.38024	4.27183	4.96997	4.31516	4.70133	4.70317	4.79989	4.20497	4.37829	4.3133	4.38024	4.96309	4.79416
IL-7 R alpha	4.13829	4.3085	4.28518	4.19142	4.32492	4.38482	4.3618	4.30157	4.27662	4.32735	4.32492	4.28639	4.27229	4.81784	4.30503	4.66097	4.62021	4.53862	4.19444	4.2356	4.37179	4.28639	5.01281	4.59717
IL-9	4.23242	4.27017	4.23316	4.17947	4.5775	4.98966	4.29677	4.35122	4.20378	4.34115	4.5775	4.31036	4.90603	4.77279	4.38319	4.53808	5.07166	4.70609	4.24967	4.37794	4.62267	4.31036	4.85943	4.5632
IL-9 R	4.16237	4.75062	4.9966	4.64415	4.65869	4.96175	4.71539	4.73198	5.09827	5.12957	4.65869	4.53108	4.87743	4.79927	4.39652	5.48505	5.29288	4.57993	4.47981	4.721	4.7336	4.53108	5.5358	4.83062
Insulin	4.13829	4.37325	4.61182	4.20423	4.29703	4.3715	4.27837	4.2864	4.2004	4.35951	4.29703	4.29837	4.30141	4.86377	4.37931	4.53916	4.68002	4.53552	4.24358	4.15853	4.44792	4.29837	5.1767	4.65227
Integrin beta 2 / CD18	4.09437	4.36743	4.44244	4.17531	4.29082	4.47296	4.31282	4.30157	4.23537	4.35951	4.29082	4.35166	4.34956	4.81826	4.37324	4.62324	4.63282	4.5722	4.21145	4.21506	4.42901	4.35166	5.2005	4.68793
KC	4.11845	4.27017	4.49615	4.22993	4.3212	4.45458	4.29677	4.31374	4.22022	4.29468	4.3212	4.35959	4.31961	4.91084	4.33521	4.63111	4.66035	4.5583	4.27807	4.24188	4.38075	4.35959	5.00044	4.57609
Kremen-1	4.28967	4.29424	4.50113	4.19836	4.35012	4.48415	4.48552	4.29277	4.33136	4.39166	4.35012	4.35166	4.31654	4.89784	4.3386	4.57505	4.74212	4.63387	4.27355	4.24928	4.3907	4.35166	4.98287	4.87332
Kremen-2	4.14253	4.28443	4.29866	4.19836	4.29703	4.38482	4.27837	4.3192	4.26018	4.32735	4.29703	4.43978	4.41763	4.72043	4.41113	4.61111	4.65439	4.54784	4.18253	4.15853	4.32373	4.43978	5.12571	4.72126
L-Selectin	4.10418	4.34815	4.25566	4.24955	4.30787	4.40591	4.27837	4.33904	4.19419	4.31731	4.30787	4.31902	4.35608	4.73252	4.37934	4.44856	4.71015	4.65607	4.2197	4.13663	4.34157	4.31902	5.02022	4.69515
LEPTIN(OB)	4.1732	4.24697	4.30457	4.18726	4.31014	4.40591	4.31282	4.28172	4.20378	4.34115	4.31014	4.27984	4.44039	4.85654	4.43071	4.63111	4.67445	4.55945	4.34198	4.2356	4.37179	4.27984	4.83145	4.61556
LIF	4.30039	6.68157	7.00719	6.75817	5.38708	5.51052	5.91389	4.64587	4.44953	5.72118	5.38708	4.82423	8.20019	8.58271	8.47857	4.68164	9.13385	9.00765	4.21145	4.49274	4.90751	4.82423	5.65234	5.32828
LIGHT / TNFSF14	4.08947	4.29424	4.26914	4.25713	4.27998	4.73464	4.28578	4.28172	4.22578	4.29073	4.27998	4.38024	4.31412	4.66366	4.34873	4.42082	4.62936	4.59424	4.15186	4.13663	4.33026	4.38024	4.88177	4.71691
LIX	4.10374	4.25881	4.28518	4.17947	4.27998	4.39728	4.31282	4.31374	4.29011	4.34115	4.27998	4.33101	4.35241	4.79968	4.49685	4.54755	4.70317	4.60299	4.18619	4.19276	4.36048	4.33101	5.08421	4.63351
LRP-6	4.28967	4.35093	4.26914	4.19836	4.43215	4.41331	4.43727	4.36772	4.26018	4.39627	4.43215	4.38024	6.03874	6.09728	5.10154	4.7254	6.50744	6.75075	4.2602	4.19452	4.33026	4.38024	4.98051	4.9892
Lefty-1	4.20731	4.25367	4.25566	4.17254	4.2624	4.46198	4.37252	4.30157	4.2004	4.31731	4.2624	4.33101	4.29061	4.87262	4.30958	4.68164	4.73116	4.59501	4.21832	4.14087	4.37179	4.33101	5.08674	4.76968
Leptin R	4.10418	4.27997	4.25566	4.19836	4.36096	4.37384	4.31282	4.35122	4.21892	4.30727	4.36096	4.29183	4.29488	4.81826	4.30934	4.80071	4.6324	4.54149	4.24142	4.21506	4.32373	4.29183	5.06443	4.67675
Lungkine	4.26069	4.45883	4.41153	4.21031	4.33204	4.3789	4.35411	4.32254	4.22578	4.32735	4.33204	4.35959	4.32696	4.89907	4.32228	4.45707	4.67189	4.6148	4.19444	4.17222	4.3907	4.35959	5.16901	4.65227
Lymphotactin	4.08767	4.28443	4.41153	4.19836	4.33204	4.4462	4.31282	4.2864	4.19322	4.28346	4.33204	4.33101	4.36465	4.89949	4.35728	4.47263	4.71543	4.65607	4.23305	4.16714	4.39859	4.33101	5.15296	4.70287
Lymphotoxin beta R / TNFRSF3	4.1732	4.26037	4.37478	4.23409	4.29082	4.41331	4.30035	4.31037	4.19974	4.31731	4.29082	4.34106	4.30971	5.26127	4.32446	4.67886	4.789	4.61768	4.18106	4.15307	4.38728	4.34106	5.23262	4.63733
M-CSF	4.11845	4.32936	4.26914	4.21104	4.3212	4.42782	4.29677	4.30157	4.23537	4.29468	4.3212	4.29183	4.31472	4.84235	4.407	4.77089	4.62953	4.53862	4.2602	4.18083	4.35395	4.29183	4.89112	5.08868
MAdCAM-1	4.21394	4.29756	4.55541	4.18641	4.40798	4.40085	4.30541	4.29052	4.20933	4.31731	4.40798	4.43978	4.36222	4.81281	4.34503	4.56763	4.6787	4.64051	4.18931	4.15853	4.44792	4.43978	4.94661	4.82028
MCP-1	4.68641	4.58625	4.97731	4.90537	4.72634	5.07286	4.49518	4.46325	4.4196	4.49045	4.72634	4.74657	4.58327	5.18041	4.4949	4.80421	4.93933	4.78867	4.50633	4.93442	4.91906	4.74657	5.33631	5.09286
MCP-5	4.21575	4.318	4.2483	4.19836	4.27998	4.43522	4.34575	4.30269	4.19974	4.35985	4.27998	4.31902	4.34861	4.77279	4.41615	4.58523	4.64128	4.57167	4.18742	4.22819	4.36048	4.31902	5.02097	4.65227
MDC	4.28897	4.25367	4.35067	4.21031	4.37325	4.39728	4.30777	4.30157	4.22578	4.31731	4.37325	4.33101	4.33556	4.84763	4.33152	4.54742	4.70317	4.57942	4.28023	4.18083	4.31721	4.33101	4.97828	4.60336
MFG-E8	4.09281	4.3085	5.03215	5.09234	4.30787	4.59557	4.49518	4.57205	4.33136	4.7248	4.30787	4.35166	4.42883	5.17908	4.43173	10.0869	4.88701	4.60529	4.17695	4.15307	4.35395	4.35166	5.46134	4.72126
MFRP	4.09437	4.51191	4.21231	4.18726	4.30787	4.41331	4.3618	4.2864	4.26018	4.34115	4.30787	4.29837	4.31961	4.71242	4.36341	4.74273	4.64649	4.56586	4.2602	4.19276	4.36048	4.29837	4.80702	4.54211
MIG	4.10127	4.3085	4.29165	4.19836	4.29703	4.3715	4.3618	4.31037	4.19419	4.34946	4.29703	4.33731	4.3053	4.68767	4.35279	4.84185	4.70806	4.56854	4.2248	4.34865	4.39859	4.33731	5.00655	4.74097
MIP-1 alpha	4.18747	4.27017	4.23316	4.22993	4.27998	4.40826	4.3618	4.29277	4.21464	4.35951	4.27998	4.40882	4.30236	4.67773	4.34783	4.69484	4.70074	4.64295	4.18619	4.19276	4.35289	4.40882	5.03425	4.5704
MIP-1 gamma	4.1822	4.27774	4.21968	4.16572	4.29082	4.48415	4.2733	4.31374	4.24503	4.3	4.29082	4.34761	4.27926	4.65745	4.3386	4.67624	4.62291	4.58398	4.27807	4.19452	4.37179	4.34761	5.02022	4.69351
MIP-2	4.09437	4.31406	4.52548	4.17531	4.33204	4.3789	4.3618	4.31374	4.22022	4.3	4.33204	4.33101	4.31308	4.6847	4.3441	4.47953	4.69195	4.54303	4.25497	4.16071	4.36048	4.33101	5.06443	4.76751
MIP-3 alpha	4.11845	4.35342	4.25566	4.17947	4.36264	4.40826	4.31282	4.31037	4.19419	4.3	4.36264	4.28639	4.30737	4.81722	4.33222	4.48484	4.61767	4.54829	4.2197	4.26242	4.33026	4.28639	4.97673	4.67067
MIP-3 betaâ€	4.12692	4.29756	4.38826	4.21798	4.37325	4.50192	4.30541	4.33025	4.21892	4.30727	4.37325	4.31902	4.31913	4.9363	4.34335	4.69082	4.72914	4.60357	4.2197	4.18083	4.35289	4.31902	5.17819	4.97442
MMP-12	4.12826	4.27017	4.25566	4.20423	4.30787	4.46224	4.38373	4.31374	4.21684	4.29468	4.30787	4.29837	4.31913	4.80146	4.43452	4.7068	4.66146	4.58398	4.27355	4.19452	4.4175	4.29837	4.96309	4.67067
MMP-14 / LEM-2	4.40259	4.34815	4.38159	4.24955	4.26914	4.47296	4.5235	4.29277	4.35004	4.34946	4.26914	4.40882	4.3984	5.01237	4.43173	4.60257	4.65251	4.57974	4.2248	4.21506	4.4175	4.40882	5.00563	4.82055
MMP-2	5.03636	5.27857	5.37798	5.19705	4.73519	5.57644	5.2609	5.43431	4.87582	5.29682	4.73519	5.02674	4.648	5.43779	4.75952	4.76242	6.36724	8.67944	5.67948	6.07667	4.70466	5.02674	6.4874	7.14293
MMP-24 / MT5-MMP	6.45298	9.39687	9.62206	9.69316	6.91941	8.18734	8.43749	5.74595	8.48686	9.18986	6.91941	6.47399	10.131	6.24426	11.353	12.1958	10.7811	8.51634	7.11454	6.97119	7.10288	6.47399	5.18548	6.41832
MMP-3	4.083	4.3719	4.23316	4.18641	4.31014	4.47296	4.34575	4.29277	4.27662	4.34115	4.31014	4.33101	4.36465	4.80585	4.35728	4.68164	4.63586	4.54303	4.28023	4.24188	4.34157	4.33101	4.94888	4.6305
MMP-9	4.20731	4.27997	4.2483	4.20688	4.29029	4.42782	4.31282	4.33025	4.25058	4.3733	4.29029	4.33101	4.33637	4.87224	4.39156	4.69484	4.6787	4.58943	4.24358	4.28753	4.34157	4.33101	4.88615	4.67067
NGF R / TNFRSF16	4.08947	4.24231	4.23316	4.27676	4.27998	4.41331	4.30541	4.32254	4.27662	4.31731	4.27998	4.29837	4.30582	4.71777	4.35829	4.67349	4.72104	4.65699	4.35333	4.2356	4.42901	4.29837	4.87427	4.59449
NOV / CCN3	4.18747	4.35342	4.35067	4.25713	4.30787	4.44032	4.34575	4.30737	4.25058	4.34115	4.30787	4.35166	4.31083	4.66159	4.37117	4.58937	4.63282	4.5622	4.20092	4.27892	4.36048	4.35166	5.04076	4.68061
Neuregulin-3 / NRG3	4.21394	4.3085	4.26914	4.19142	4.34909	4.47296	4.3618	4.30157	4.23537	4.31004	4.34909	4.33101	4.31083	4.71517	4.35279	4.7068	4.7179	4.63825	4.24358	4.26242	4.32864	4.33101	4.90266	4.69243
Neurturin	4.11175	4.24231	4.24664	4.19836	4.29029	4.39728	4.29677	4.33025	4.20933	4.37243	4.29029	4.29183	4.31001	4.68513	4.35728	4.60196	4.72063	4.65729	4.23023	4.29212	4.35395	4.29183	4.99372	4.60374
OX40 Ligand / TNFSF4	4.14253	4.3817	4.28518	4.18726	4.3212	4.3863	4.32382	4.32254	4.30143	4.3311	4.3212	4.43772	4.35666	4.76763	4.39894	4.62974	4.93392	4.72665	4.3102	4.20137	4.47814	4.43772	4.88177	4.74792
Osteoactivin / GPNMB	5.0362	5.6906	5.77059	5.02084	5.41891	5.09093	4.40148	4.83449	4.43182	4.4369	5.41891	4.56006	9.38156	10.8724	4.55058	6.3108	8.44197	10.5003	4.24967	4.25789	4.9943	4.56006	4.80616	4.5704
Osteopontin	4.16237	4.33916	4.23316	4.17531	4.33204	4.42429	4.34575	4.2952	4.27662	4.3311	4.33204	4.29837	4.28754	4.74148	4.32139	4.84752	4.60159	4.53456	4.23493	4.27159	4.31721	4.29837	5.1541	4.6305
Osteoporotegerin	4.14809	4.32936	4.25566	4.21798	4.29082	4.39728	4.30541	4.2952	4.22578	4.30727	4.29082	4.35166	4.31083	4.99588	4.33083	4.64058	4.59485	4.54829	4.21145	4.19276	4.4175	4.35166	4.96309	4.58223
P-Selectin	4.12826	4.35763	4.21968	4.19836	4.30787	4.44032	4.33475	4.32388	4.23537	4.35951	4.30787	4.27984	4.32484	4.78503	4.37934	4.82579	4.71824	4.63824	4.26145	4.20137	4.38075	4.27984	5.01281	4.94804
PDGF C	4.12826	4.36743	4.26914	4.19836	4.28597	4.39729	4.28937	4.27552	4.22578	4.31731	4.28597	4.34761	4.35721	4.85103	4.45853	4.60534	4.70317	4.57442	4.21145	4.22819	4.31721	4.34761	5.03425	4.72126
PDGF R alpha	4.20731	4.29424	4.3161	4.19142	4.27998	4.45458	4.36152	4.33472	4.20933	4.39166	4.27998	4.31036	4.33443	4.93175	4.41615	4.64058	4.76952	4.59299	4.25693	4.17222	4.35289	4.31036	5.26549	4.70287
PDGF R beta	4.1732	4.31406	4.29165	4.24519	4.79063	4.46224	4.28937	4.31037	4.25181	4.28742	4.79063	4.31036	4.73548	4.94742	5.91582	4.86408	7.3887	4.9229	4.20917	4.24382	5.20313	4.31036	4.95382	4.61211
PF-4	4.24472	4.29756	4.25566	4.19142	4.32492	4.47296	4.28578	4.2952	4.22578	4.31004	4.32492	4.28639	4.3053	4.88232	4.36757	4.71005	4.64953	4.57626	4.21319	4.22819	4.33026	4.28639	5.11882	4.69515
Pentraxin3 / TSG-14	4.23242	4.26037	4.26914	4.17947	4.32492	4.43522	4.34575	4.30157	4.23537	4.39627	4.32492	4.40882	4.39987	4.88422	4.47622	4.62974	4.64128	4.66672	4.2248	4.29212	4.33026	4.40882	4.82286	4.74792
PlGF-2	4.13158	4.26037	4.29165	4.18641	4.35012	4.41331	4.32382	4.30157	4.19419	4.3	4.35012	4.29837	4.32696	5.22377	4.34717	4.65891	4.62936	4.56521	4.24142	4.24188	4.45924	4.29837	4.97291	4.65396
Progranulin	4.07295	4.30426	4.2191	4.16421	4.27998	4.39728	4.34905	4.29277	4.30143	4.33688	4.27998	4.31036	4.32484	4.756	4.32915	4.64571	4.65251	4.58943	4.2248	4.21506	4.37179	4.31036	4.84408	4.61556
Prolactin	4.20731	4.4305	4.76179	4.50448	4.34909	4.48899	4.4952	4.51905	4.33136	4.39627	4.34909	4.43978	4.50175	7.20372	4.44011	4.69082	5.55102	7.36479	4.2248	4.18083	4.47472	4.43978	4.8744	4.79607
RAGE	4.14253	4.27997	4.49456	4.21798	4.32492	4.60105	4.33475	4.30157	4.19974	4.31731	4.32492	4.31036	4.37675	4.69279	4.37463	4.71005	4.81994	4.63824	4.20917	4.15307	4.42901	4.31036	5.00044	4.69515
RANTES	4.30039	4.26037	4.25566	4.21798	4.29703	4.42276	4.29677	4.37048	4.1908	4.29273	4.29703	4.29837	4.29929	4.76763	4.40812	4.49718	4.76552	4.6503	4.16442	4.13117	4.32373	4.29837	5.29128	4.78162
RELM beta	4.18747	4.27017	4.25566	4.22993	4.34909	4.46224	4.30777	4.36772	4.30656	4.3311	4.34909	4.29837	4.29796	4.76934	4.33928	4.66305	4.65299	4.57744	4.27355	4.2356	4.38728	4.29837	5.02302	4.6305
Resistin	4.1732	4.27307	4.26914	4.17531	4.29703	4.4462	4.32382	4.33472	4.22022	4.31731	4.29703	4.39055	4.38379	4.79968	4.4947	4.783	4.7342	4.62733	4.2602	4.17222	4.34754	4.39055	4.97828	4.65227
S100A10	4.11399	4.24901	4.32116	4.19836	4.30787	4.36644	4.30777	4.33025	4.22578	4.39166	4.30787	4.31902	4.30737	4.86333	4.36439	4.60329	4.64163	4.72914	4.23023	4.22819	4.42901	4.31902	5.03425	4.69515
SCF	4.22064	4.2343	4.32116	4.17531	4.27998	4.40826	4.32228	4.30157	4.18863	4.3	4.27998	4.27984	4.30971	5.05553	4.34377	4.58187	4.66993	4.6148	4.18619	4.1873	4.38075	4.27984	4.99228	4.59449
SCF R / c-kit	4.26456	4.3085	4.25566	4.24955	4.27998	4.38988	4.32382	4.31374	4.20933	4.3733	4.27998	4.31247	4.34956	5.12163	4.39221	4.54755	4.69438	4.64051	4.24573	4.17222	4.37179	4.31247	4.903	4.72952
SDF-1	4.26069	4.28443	4.28518	4.19836	4.3212	4.56662	4.29677	4.33904	4.30143	4.34115	4.3212	4.38024	4.69034	5.78873	5.85372	5.27899	4.7416	4.6832	4.18931	4.15853	4.36048	4.38024	4.84195	4.67067
SIGIRR	5.67977	5.76724	5.73715	5.84793	6.18372	6.4857	5.99954	5.91198	5.71835	6.13406	6.18372	5.634	5.91564	4.95348	6.04789	6.25394	6.45163	6.00568	6.25437	6.37735	6.24246	5.634	6.20657	5.86098
SLPI	4.23242	4.37325	4.32116	4.29879	4.39093	4.42429	4.32735	4.33472	4.3206	4.3311	4.39093	4.37856	4.47867	4.70472	4.39364	4.59268	5.03354	4.67348	4.21319	4.26242	4.56446	4.37856	5.00971	4.8997
SPARC	4.11175	4.27017	4.30873	4.30573	4.33204	4.48899	4.32382	4.37248	4.21892	4.49218	4.33204	4.28639	4.78063	4.78833	4.46185	4.48694	5.02481	4.9993	4.20092	4.15853	4.36048	4.28639	5.02097	4.57609
Serum Amyloid A1	4.12826	4.25367	4.22579	4.21798	4.32492	4.41331	4.38373	4.29052	4.22578	4.31731	4.32492	4.33101	4.33136	4.85242	4.36278	4.5901	4.76952	4.67061	4.21832	4.26242	4.33505	4.33101	4.92762	4.71691
Shh-N	4.34627	4.25881	4.26914	4.22993	4.27998	4.42429	4.28578	4.2864	4.19974	4.3	4.27998	4.29183	4.33884	4.92478	4.37384	4.55816	4.63282	4.56888	4.19444	4.20137	4.35289	4.29183	4.95149	4.69515
Soggy-1	4.11845	4.28443	4.22579	4.17947	4.36096	4.3863	4.29677	4.31374	4.20933	4.30727	4.36096	4.34761	4.48198	7.79127	4.60943	4.67624	5.78643	5.64526	4.2197	4.24188	4.37179	4.34761	5.06507	4.63733
Spinesin Ectodomain	4.16237	4.30426	4.28518	4.27676	4.32492	4.5109	4.33475	4.29277	4.23537	4.34946	4.32492	4.38024	4.26982	4.74833	4.32509	4.50804	4.65625	4.58802	4.3102	4.21506	4.35289	4.38024	4.95001	4.6305
TACI / TNFRSF13B	4.21394	4.30426	4.43842	4.25713	4.29082	4.46224	4.29677	4.30157	4.2004	4.3	4.29082	4.29837	4.31913	4.68767	4.38707	4.55467	4.65901	4.57294	4.18106	4.15307	4.3133	4.29837	4.91834	4.65227
TARC	4.10418	4.24901	4.20078	4.19836	4.29703	4.34973	4.28937	4.30737	4.1751	4.3733	4.29703	4.34106	4.28578	4.76982	4.34377	4.42632	4.61303	4.55036	4.2298	4.21506	4.36048	4.34106	4.8983	4.72126
TCA-3	4.16237	4.26347	4.24413	4.19142	4.33204	4.40826	4.29677	4.29052	4.22578	4.34115	4.33204	4.31902	4.3391	4.82069	4.35728	4.7779	4.62427	4.56521	4.20092	4.26242	4.4175	4.31902	4.87134	4.67067
TCCR / WSX-1	4.11399	4.39835	4.56902	4.16156	4.3212	4.39728	4.31872	4.31037	4.26018	4.28742	4.3212	4.2761	4.34238	4.95862	4.36439	4.49431	4.61275	4.65534	4.20497	4.15853	4.33505	4.2761	5.14084	4.71691
TECK	4.16237	4.29756	4.26914	4.21031	4.2624	4.42429	4.37252	4.30157	4.23537	4.30727	4.2624	4.31902	4.35608	5.08891	4.38544	4.7254	4.78251	4.66477	4.24967	4.29212	4.33026	4.31902	5.12571	4.69243
TFPI	4.11845	4.31406	4.29165	4.17087	4.33204	4.4192	4.34575	4.2952	4.29011	4.34115	4.33204	4.28639	4.33637	4.97065	4.35279	4.7068	4.85781	4.70846	4.29017	4.1873	4.42901	4.28639	4.93813	4.59717
TGF-beta 1	4.56093	4.56589	4.64562	4.39493	4.49047	4.56759	4.52414	4.33904	4.30143	4.3733	4.49047	4.47756	4.37914	4.72324	4.37384	4.61787	4.70074	4.64829	4.18106	4.27159	4.42901	4.47756	5.42285	4.92394
TGF-beta 2	4.18747	4.26037	4.21745	4.17531	4.25565	4.3789	4.30541	4.31037	4.19974	4.32735	4.25565	4.38024	4.35812	4.7945	4.39364	4.50423	4.64528	4.5492	4.19573	4.17222	4.3133	4.38024	4.89112	4.70287
TGF-beta 3	4.15669	4.27774	4.2191	4.18461	4.46133	4.48899	4.78999	4.31374	4.27662	4.5823	4.46133	4.31902	4.28746	4.8907	4.32377	4.94923	5.31643	4.80516	4.34198	4.59388	4.38075	4.31902	4.9594	4.84902
TGF-beta RI / ALK-5	4.24472	4.26037	4.33197	4.17531	4.29703	4.42429	4.29677	4.30157	4.23537	4.30727	4.29703	4.34106	4.35508	4.71347	4.51427	4.67733	4.71543	4.60979	4.24142	4.22819	4.38075	4.34106	5.19405	4.70287
TGF-beta RII	4.11399	4.33916	4.43842	4.18641	4.28597	4.48415	4.33987	4.30157	4.27662	4.34115	4.28597	4.31247	4.32484	4.70859	4.35728	4.56062	4.73854	4.70609	4.21832	4.21957	4.36048	4.31247	5.13177	4.69515
TIMP-1â€	4.16237	4.26037	4.20815	4.17531	4.29029	4.38988	4.29677	4.30269	4.26018	4.3422	4.29029	4.34761	4.29929	4.69845	4.36004	4.52717	4.67802	4.57587	4.16944	4.13117	4.35289	4.34761	4.91573	4.68793
TIMP-2	4.48269	4.40152	4.78736	4.61269	4.29703	4.44032	4.38857	4.36772	4.19669	4.34115	4.29703	4.35166	4.36011	4.95862	4.43307	4.49504	4.63214	5.00095	4.57851	4.40953	4.3133	4.35166	5.066	5.10423
TIMP-4	4.08767	4.25881	4.26914	4.17531	4.29082	4.3715	4.34575	4.2952	4.22578	4.28742	4.29082	4.33101	4.33637	4.84235	4.34717	4.57092	4.59548	4.54554	4.24967	4.16071	4.4175	4.33101	4.91936	4.6305
TL1A / TNFSF15	4.12826	4.32936	4.20815	4.21798	4.27998	4.41331	4.3618	4.31037	4.28052	4.32735	4.27998	4.31902	4.3188	4.98921	4.36341	4.61616	4.6019	4.54546	4.23305	4.46987	4.38728	4.31902	4.94775	4.71691
TLR1	4.13829	4.48393	4.42907	4.21798	4.33906	4.44952	4.43043	4.32254	4.24503	4.39627	4.33906	4.46995	4.3474	4.98308	4.36278	4.55467	4.76202	4.62733	4.23305	4.28924	4.4175	4.46995	5.09738	4.63733
TLR2	4.19167	4.28443	4.35951	4.34883	4.27998	4.46198	4.41753	4.31037	4.23537	4.36517	4.27998	4.31036	4.35608	5.5475	4.50548	5.01227	5.43583	6.10721	4.20092	4.15853	4.38728	4.31036	5.28726	4.69243
TLR3	4.16237	4.31406	4.23316	4.20423	4.39093	4.38988	4.30035	4.31037	4.25058	4.41463	4.39093	4.29837	4.33884	4.83278	4.37565	4.59117	4.64336	4.55361	4.21319	4.17947	4.34157	4.29837	4.87921	4.65227
TLR4	4.11845	4.30426	4.22579	4.33439	4.49229	4.46224	4.32382	4.31037	4.25058	4.37243	4.49229	4.39055	4.46592	4.9064	4.39221	4.64128	4.77642	4.63511	4.25693	4.28753	4.59469	4.39055	4.94661	4.67675
TMEFF1 / Tomoregulin-1	4.09437	4.3085	4.26914	4.17254	4.26914	4.41331	4.28937	4.32254	4.23537	4.31004	4.26914	4.29837	4.39049	4.94629	4.39899	4.65751	4.69716	4.65699	4.2197	4.26242	4.3907	4.29837	4.88779	4.82178
TNF RI / TNFRSF1A	4.14253	4.26973	4.20494	4.21798	4.26914	4.36138	4.2733	4.31374	4.22578	4.31731	4.26914	4.38024	4.32484	4.71496	4.36224	4.46669	4.72063	4.65699	4.20092	4.13295	4.33505	4.38024	4.89668	4.52268
TNF RII	4.1822	4.40152	4.29866	4.17947	4.28597	4.39728	4.29679	4.31037	4.23537	4.31004	4.28597	4.29837	4.32484	4.69279	4.37934	4.54456	4.7109	4.59299	4.21145	4.30755	4.41117	4.29837	5.09601	4.68793
TNF-alpha	4.45826	4.54118	4.74727	4.5536	4.46133	4.62391	4.5235	4.52451	4.503	4.45069	4.46133	4.6716	4.34956	4.79968	4.59439	4.71453	4.77642	4.69404	4.36837	4.28753	4.51632	4.6716	5.30856	4.8997
TNF-beta / TNFSF1B	4.12826	4.37325	4.50113	4.47406	4.27998	4.38988	4.31282	4.32254	4.26018	4.34115	4.27998	4.4112	5.15491	5.41422	4.41132	4.65891	5.30866	5.90935	4.20092	4.2356	4.44792	4.4112	4.91018	4.87117
TPO	4.34692	4.27307	4.35208	4.21798	4.27998	4.44032	4.43727	4.33472	4.39178	4.39627	4.27998	4.4112	4.32043	4.75974	4.40202	4.66978	4.74105	4.66477	4.20917	4.16676	4.34157	4.4112	4.92762	4.6305
TRAIL / TNFSF10	4.1822	4.25367	4.28518	4.17531	4.30787	4.46224	4.32735	4.40451	4.22578	4.3422	4.30787	4.37856	4.38193	4.7195	4.35728	4.67349	4.70074	4.81488	4.23305	4.28924	4.38728	4.37856	4.93813	4.70287
TRAIL R2 / TNFRSF10B	4.16237	4.27997	4.27781	4.19142	4.30787	4.41331	4.29677	4.29277	4.42202	4.32735	4.30787	4.31902	4.3053	4.79927	4.37324	4.74273	4.61717	4.75975	4.2248	4.21506	4.42901	4.31902	4.86501	4.67067
TRANCE / TNFSF11	4.16237	4.32936	4.34603	4.24519	4.29082	4.40591	4.43946	4.33025	4.22022	4.49045	4.29082	4.39055	4.31001	4.75902	4.37931	4.48891	4.61186	4.74378	4.23023	4.17222	4.3907	4.39055	4.99034	4.65227
TREM-1	4.20148	4.4556	4.35951	4.16572	4.29703	4.46224	4.33475	4.32254	4.20933	4.36517	4.29703	4.33101	4.29488	4.74417	4.30958	4.58444	4.58698	4.60305	4.27355	4.14991	4.47472	4.33101	4.90445	4.56115
TROY	4.28897	4.28443	4.25566	4.19142	4.34909	4.48354	4.41753	4.2864	4.20933	4.34115	4.34909	4.35959	4.34385	4.89784	4.34335	4.56062	4.61448	4.5622	4.20092	4.27892	4.38728	4.35959	4.91636	4.80653
TSLP	4.11845	4.25547	4.21231	4.16421	4.3212	4.37384	4.30541	4.29277	4.22578	4.31731	4.3212	4.31247	4.31001	4.84235	4.35327	4.50895	4.62123	4.57961	4.25693	4.15307	4.35004	4.31247	4.87134	4.69515
TSLP R	4.20731	4.26037	4.38201	4.21798	4.29703	4.51795	4.34575	4.32254	4.26018	4.31731	4.29703	4.33101	4.38193	4.87651	4.39974	4.62324	4.67966	4.64829	4.20917	4.16714	4.35289	4.33101	5.14046	4.5704
TWEAK / TNFSF12	4.16237	4.30426	4.50113	4.28756	4.36096	4.40826	4.32382	4.31037	4.25058	4.28346	4.36096	4.50091	4.38069	5.07816	4.45175	4.58937	4.73503	4.68931	4.20917	4.22819	4.37179	4.50091	5.02706	4.84667
TWEAK R / TNFRSF12	4.23045	4.24901	4.34603	4.24955	4.29703	4.39728	4.33475	4.33472	4.21892	4.35494	4.29703	4.38024	4.40588	4.77459	4.51427	4.64293	4.66295	4.59799	4.29358	4.19276	4.33505	4.38024	5.31805	5.18219
Thrombospondin	4.18747	4.25367	4.42907	4.22993	4.29082	4.40826	4.3618	4.30157	4.23537	4.39627	4.29082	4.33101	4.28172	4.71347	4.33222	4.64293	4.73854	4.66672	4.18619	4.18083	4.34157	4.33101	5.31148	4.59717
Thymus Chemokine-1	4.51095	4.37325	4.6375	4.52946	4.46441	4.48354	4.60818	4.57111	4.48001	4.68336	4.46441	4.61691	4.4017	4.78247	4.5229	4.59779	4.75112	4.73406	4.24142	4.28753	4.39859	4.61691	5.21929	5.08974
Tie-2	4.18497	4.30426	4.23316	4.18641	4.33204	4.42429	4.30777	4.36031	4.24165	4.3	4.33204	4.29837	4.30971	4.67493	4.42243	4.80159	4.63859	4.61415	4.19267	4.19452	4.4175	4.29837	4.87852	4.61556
Ubiqultin	4.16339	4.26037	4.24664	4.33729	4.2624	4.54795	4.2843	4.31374	4.20933	4.3311	4.2624	4.37856	4.54465	4.82555	4.68096	4.63385	4.98281	4.92165	4.23305	4.18083	4.34157	4.37856	6.03938	4.79416
Urokinase	4.14809	4.32832	4.23316	4.16837	4.29703	4.46224	4.36152	4.30157	4.25058	4.29273	4.29703	4.33101	4.39049	4.71963	4.38301	4.55495	4.72063	4.63355	4.24358	4.18083	4.4175	4.33101	4.85685	4.52718
VCAM-1	4.1822	4.31406	4.19662	4.19142	4.34909	4.39728	4.29677	4.30269	4.26018	4.3311	4.34909	4.33101	4.33637	4.76635	4.45043	4.56159	4.72982	4.59349	4.23493	4.18083	4.38075	4.33101	4.93127	4.61211
VE-Cadherin	4.1822	4.24901	4.35067	4.19836	4.37325	4.42276	4.32735	4.31374	4.21892	4.31731	4.37325	4.34761	4.78114	4.76934	4.62569	4.50954	5.61458	7.07923	4.17695	4.14702	4.3907	4.34761	4.90646	4.6489
VEGF	4.08767	4.33916	4.43842	4.23825	4.30787	4.43522	4.30541	4.28003	4.25058	4.29073	4.30787	4.31902	4.30156	4.75317	4.38611	4.48484	4.64433	4.58076	4.16715	4.12133	4.31982	4.31902	4.88779	4.76751
VEGF R1	4.12826	4.24901	4.21231	4.18641	4.33204	4.40591	4.33475	4.2864	4.17405	4.3311	4.33204	4.29183	4.3984	4.76361	4.49685	4.58321	4.62362	4.59299	4.20917	4.24188	4.44792	4.29183	4.92354	4.66181
VEGF R2	4.12826	4.36743	4.28518	4.21031	4.2624	4.38988	4.29677	4.29277	4.18709	4.3	4.2624	4.28639	4.37212	4.84098	4.37324	4.48796	4.63167	4.59299	4.28023	4.24024	4.38075	4.28639	4.84195	4.55858
VEGF R3	4.11175	4.31406	4.25566	4.22993	4.25808	4.41331	4.33475	4.33904	4.25181	4.29273	4.25808	4.33101	4.31913	4.7294	4.38319	4.7351	4.64326	4.56521	4.23305	4.20137	4.4175	4.33101	5.05748	4.67067
VEGF-B	4.23558	4.27017	4.25566	4.25713	4.34909	4.39728	4.28937	4.33025	4.3613	4.38248	4.34909	4.31036	4.30141	4.92777	4.34873	4.56729	4.63407	4.60857	4.24358	4.17222	4.47472	4.31036	5.066	4.61556
VEGF-D	4.28967	4.56852	4.6623	4.25713	4.30787	4.46224	4.37252	4.35122	4.36185	4.32735	4.30787	4.49821	4.30737	4.83968	4.35829	4.65119	4.76202	4.67642	4.17457	4.16714	4.44792	4.49821	5.2076	4.72126
VEGFC	4.08096	4.3085	4.23316	4.21104	4.29082	4.3789	4.29677	4.31037	4.26018	4.32735	4.29082	4.34761	4.28578	4.7945	4.32371	4.70942	4.67808	4.58936	4.2197	4.24382	4.34157	4.34761	4.93171	4.70287
WIF-1	4.09281	4.24231	4.34603	4.17947	4.29703	4.37028	4.27096	4.29277	4.21684	4.31731	4.29703	4.29837	4.39188	4.73637	4.43307	4.61516	4.73362	4.63323	4.2248	4.15307	4.33026	4.29837	4.87134	4.57609
WISP-1 / CCN4	4.12826	4.29424	4.35208	4.19836	4.3212	4.42429	4.34575	4.35122	4.25058	4.3733	4.3212	4.47074	4.37446	4.82069	4.46404	4.62974	4.73766	4.73406	4.18619	4.19452	4.3907	4.47074	5.14046	4.69515
b FGF	5.63595	5.74315	5.96778	5.7785	5.76886	5.90085	6.02131	5.82907	5.88793	5.92685	5.76886	5.76353	5.03596	5.92491	4.99455	5.1575	5.37955	5.22855	5.49681	6.01796	5.60047	5.76353	7.10074	6.24914
beta-Catenin	4.10418	4.26347	4.34603	4.18641	4.3212	4.39728	4.4105	4.33472	4.27662	4.4227	4.3212	4.28808	4.25041	4.6601	4.26984	4.5901	4.60994	4.5628	4.25693	4.2356	4.33026	4.28808	5.22937	4.59717
uPAR	4.37672	4.37325	4.73611	4.51932	4.27324	4.41331	4.38857	4.38565	4.33136	4.38248	4.27324	4.47074	4.39188	4.83278	4.51618	4.62974	4.66146	4.62453	4.24142	4.31894	4.3907	4.47074	5.13177	4.74303

## Sheet: 3m_heart arrays
Normalized BONCAT Array Data of Heart Samples
Legend: SV - Sham SN - Sham+NBE MV - MI MN- MI+NBE
protein	SV1	SV2	SV3	SV4	SV5	SV6	SN2	SN3	SN4	SN5	SN6	SN7	MV1	MV2	MV3	MV4	MV5	MV7	MN1	MN4	MN5	MN7	MN9	MN10
6Ckineâ€	11.8623	11.8163	11.1447	11.9146	11.9298	11.6378	11.625	10.5854	11.3496	11.6504	11.2272	10.761	11.4997	11.5963	11.9884	11.0992	11.439	11.861	10.9743	11.4561	11.6642	11.327	11.5039	11.3741
ALCAM	11.486	11.4128	10.9696	11.5432	11.7575	11.6715	11.2404	11.4191	11.293	11.3886	10.7749	11.3102	11.2552	11.273	11.6654	11.0453	11.2168	11.5685	10.7795	11.4457	11.4393	11.1203	11.2378	11.3162
AR (Amphiregulin)	7.17546	7.29253	7.53862	7.22315	5.85148	6.04915	5.85058	7.14179	6.81398	7.58469	7.37401	8.12715	6.27871	7.26924	6.18618	8.0667	7.49909	7.41797	7.98277	8.74412	6.60517	8.30171	7.38058	6.41328
Activin Aâ€	11.3984	11.5693	11.0608	11.6384	11.5631	11.3996	11.3306	11.4694	11.2403	11.6908	10.9577	11.2408	11.2752	11.2227	11.9448	11.2015	11.1977	11.4555	9.90698	11.442	11.4533	11.1752	11.3296	11.3722
Activin C	11.5362	11.5101	11.2125	11.7088	11.8275	11.5972	11.4556	11.5454	11.0972	11.654	11.0031	11.0656	11.4258	11.3848	11.9101	11.0967	11.3753	11.7042	10.7659	11.3563	11.5409	11.3	11.425	11.2626
Activin RIB / ALK-4	11.581	11.5724	10.9998	11.3826	11.6783	11.507	11.2357	11.4894	11.1762	11.4101	10.9074	11.2403	11.3305	11.2734	11.7866	11.0807	11.2965	11.6498	10.777	11.2582	11.4007	11.1402	11.3782	11.5136
Adiponectin / Acrp30	11.8112	12.0151	11.3924	12.0158	11.9562	12.0758	11.7121	11.8852	11.8785	11.9631	11.4988	11.6724	11.6059	11.6636	12.0429	11.5978	11.5659	12.0152	11.1069	11.4982	11.7485	11.6088	11.7248	11.8167
AgRP	12.1807	12.2354	11.9536	11.9595	12.0071	11.9873	12.0197	12.1302	12.1093	11.9522	11.3801	11.573	12.0048	11.9093	12.2962	11.7815	11.7208	11.9311	11.6069	12.0057	12.2087	11.7404	11.7567	11.6833
Angiopoietin-like 2	7.28223	9.7039	7.62488	7.28012	8.79397	8.26076	7.75334	7.31649	7.33268	10.833	9.137	9.58077	8.50578	9.29154	8.32876	8.16508	8.24011	7.07289	8.85273	9.20006	7.27803	9.18691	8.89224	9.59927
Angiopoietin-like 3	11.6765	11.8297	11.564	11.7754	11.8275	11.7112	11.5857	11.7083	11.8576	11.629	11.428	11.7052	11.7712	11.7431	11.9602	11.498	11.7079	11.833	11.5531	11.8652	11.6929	11.4486	11.5804	11.6978
Artemin	11.612	11.9154	11.2458	11.2224	11.564	11.6968	11.4817	11.7099	11.5261	11.4338	11.2936	11.4087	11.5638	11.9116	11.7953	11.3311	11.4829	11.7669	11.2556	11.539	11.3259	11.4912	11.4473	11.5207
Axl	10.9451	11.221	10.2514	10.7617	10.9176	11.2238	10.4607	10.9179	10.4965	11.2634	10.1396	10.654	9.30811	11.214	11.4413	10.4939	10.7624	11.3103	10.2843	10.8656	10.7295	11.0539	10.7403	10.9818
B7-1/CD80	11.1413	11.5483	9.20531	11.0845	11.4698	11.3184	11.116	11.4926	8.87339	10.3644	11.1376	11.087	11.1506	11.382	9.41658	9.60573	11.3923	11.7251	10.8086	11.2081	10.111	10.7728	11.4752	11.3777
BAFF R / TNFRSF13C	11.515	11.3799	11.0332	11.6251	11.7511	11.4272	11.2581	11.5164	11.2051	11.5215	11.0451	11.2134	11.4788	11.533	11.8526	11.1848	11.4642	11.6594	11.0752	11.4339	11.4642	11.2722	11.6559	11.4591
BCMA / TNFRSF17	11.7874	11.7155	11.0916	11.6666	12.0139	11.6644	11.5783	11.6631	11.2456	11.6984	11.2711	11.0566	11.4645	11.5834	11.8865	11.2275	11.5123	11.969	10.9931	11.4215	11.6159	11.384	11.6992	11.578
BLC	12.003	12.0611	11.4652	11.9499	12.0396	12.1231	11.8466	11.9761	11.5088	12.0509	11.6878	11.8077	11.758	11.7611	12.0273	11.6059	11.87	12.1966	11.2613	11.7869	11.9109	11.6643	11.921	11.9792
BTC (Betacellulin)	10.9975	11.3374	10.3488	11.2194	11.5792	11.2909	10.9681	11.273	10.6409	11.1385	10.8217	11.0632	10.997	11.1343	11.1444	10.8144	11.1704	11.247	10.6705	11.1818	10.9413	11.0264	11.2155	11.3694
CCL1 / I-309 / TCA-3	5.7755	7.40825	6.7972	5.57938	5.68364	5.5317	5.92493	7.2166	6.66863	6.89322	6.71749	7.9731	6.56862	7.07909	6.3296	7.50831	7.29981	6.58671	7.29782	8.26162	7.2366	7.13998	6.18068	7.49117
CCL28	5.14981	6.73413	6.28952	5.20668	5.61462	5.18859	6.1489	6.56267	6.06296	7.51372	6.75103	7.88467	6.32418	6.16414	6.37282	7.49174	7.38415	6.09702	7.29387	7.56677	5.72956	5.73516	6.03349	6.46836
CCL4 / MIP-1 beta	11.047	11.1546	10.7785	11.1871	11.35	11.2403	10.8662	11.004	10.9468	11.0603	10.7069	11.1278	11.045	11.0686	11.2676	10.8548	11.008	11.3317	10.7021	11.413	10.9978	10.8419	10.9013	11.2293
CCL7 / MCP-3 / MARC	6.83619	7.63541	8.35516	6.90381	7.48743	8.04339	6.18474	7.78117	6.78903	8.0777	7.81704	9.00354	6.81148	7.95198	6.68337	8.04458	7.83549	8.93118	7.96684	9.80184	8.21954	9.05597	7.87753	9.17581
CCL8 / MCP-2	11.7794	11.6825	11.2995	11.7857	11.7109	11.8002	11.4155	11.6748	11.5545	11.7724	10.8706	11.0179	11.535	11.6014	11.9315	11.2967	11.3594	11.8818	11.1366	11.5828	11.5952	11.5161	11.4186	11.5
CCR10	11.447	11.3321	10.7345	11.3081	11.355	11.3409	10.8468	11.1623	11.008	11.2469	10.4628	10.7267	11.0492	11.189	11.5145	10.805	11.0153	11.5035	10.348	10.9289	11.1451	11.1115	10.9923	11.0454
CCR3	12.0431	11.8596	11.5386	11.9318	11.9709	12.1297	11.9279	12.0305	12.0693	12.0277	11.6066	11.362	11.6235	12.0375	12.1154	11.8552	11.7987	11.3044	11.2243	11.6462	11.7441	11.8294	11.7081	11.8668
CCR4	5.11174	5.37183	6.23918	5.11657	5.17341	5.21944	5.39784	6.5145	5.98938	6.14135	6.58812	7.08021	5.63352	6.18226	6.05691	6.75248	7.30565	6.30293	6.63525	6.15623	5.7656	5.2975	5.55015	7.11918
CCR6	6.71685	9.46837	8.33578	8.19572	6.25791	8.56873	7.65233	9.47245	8.44165	9.83848	9.48871	9.07686	7.80176	10.3265	7.69451	9.253	9.23122	8.7237	8.11602	9.2368	7.16748	8.50276	9.17165	9.60665
CCR7	11.6525	11.4453	10.9875	11.6121	11.7589	11.5093	11.2839	11.3382	11.1693	11.5708	10.9216	11.1136	11.3315	11.3574	11.7811	11.0671	11.2683	11.8487	10.7721	11.1613	11.4532	11.2791	11.4097	11.5545
CCR9	11.7014	11.6731	10.9601	11.4137	11.6882	11.5223	11.3525	11.6165	10.9813	12.1849	11.4751	11.403	11.4047	11.5478	11.5485	11.007	11.4388	11.8511	10.9292	11.3232	11.2496	11.2843	11.3687	11.5113
CD11b	12.6087	12.0705	12.0751	12.5217	12.3667	12.0066	11.7791	11.9307	11.9205	12.045	11.549	11.4783	11.8612	11.7732	12.7462	11.4495	11.885	12.3293	11.5639	11.683	12.7659	11.7719	11.9903	11.7933
CD14	8.85568	10.7853	10.8132	10.6974	11.1691	10.8973	9.80266	12.3059	10.3358	11.7314	12.4805	11.438	10.8079	12.0267	10.5808	11.0127	10.9292	11.067	9.43963	7.86034	10.4928	10.7522	9.7769	10.9063
CD27 / TNFRSF7	11.659	11.2839	11.108	11.613	11.2022	11.4248	11.2291	11.246	11.2992	11.3159	10.8558	11.0725	11.2607	11.3946	11.8704	10.8835	11.3306	11.6589	10.872	11.4351	11.594	11.2776	11.2706	11.1502
CD27 Ligand / TNFSF7	11.2075	11.2422	10.1393	11.0577	11.526	11.2843	11.067	11.1514	10.6682	11.2714	10.7392	11.3103	11.2329	11.2321	11.1659	10.6927	11.1353	11.4826	10.7051	11.3927	11.0778	11.0603	11.0473	11.3606
CD30	11.6376	11.5055	11.3499	11.7033	11.8798	11.7175	11.1847	11.3521	11.5155	11.5075	10.9409	11.2988	11.4438	11.3957	12.1001	11.0986	11.4945	11.6752	10.9887	11.5375	11.6643	11.3064	11.3958	11.4721
CD30 L	5.45619	8.28392	7.29422	6.75023	7.47469	5.53636	8.3436	8.69282	7.86736	11.2117	8.85335	8.6729	7.80808	8.98477	7.12249	8.49017	9.43841	8.68636	8.19134	9.1325	7.38816	8.20276	6.49522	7.73855
CD40	11.1895	11.1396	10.2882	10.5676	11.0713	11.201	9.74981	11.0254	10.7034	10.6689	10.0644	10.474	9.88237	11.1586	11.3507	10.6451	10.6833	11.3048	10.0142	11.0188	10.7412	10.8169	10.8044	11.0035
CD40 Ligand / TNFSF5	11.738	11.6336	11.1193	11.6831	11.7833	11.7164	11.1219	11.5858	11.3832	11.6351	10.8786	11.0668	11.6186	11.5862	11.9312	11.2523	11.3077	11.8913	10.8358	11.3158	11.5694	11.5639	11.4601	11.4258
CRG-2	11.7489	11.8219	10.1694	11.047	11.5031	11.6751	11.6093	11.8406	10.8523	10.8651	11.3219	11.2047	11.5904	11.5654	10.6757	10.342	11.6096	11.9339	11.2007	11.5576	11.2598	11.1411	11.4856	11.7463
CRP	11.6584	11.5155	11.1254	11.6892	11.8873	11.7253	11.4011	11.4791	11.396	12.0751	11.3085	11.4693	10.2072	11.3332	11.9245	11.1918	11.4023	11.7578	10.9628	11.4074	11.5696	11.4394	11.3221	11.4544
CTACKâ€	12.5476	12.7561	12.6025	12.7607	13.0722	13.0297	12.9245	12.5952	12.638	12.8264	13.0661	13.3172	12.6666	12.9851	13.253	12.649	12.7473	12.9815	12.5525	12.2978	12.7304	12.8289	12.791	12.958
CTLA-4 / CD152	7.31538	8.2786	7.90932	8.57143	8.64602	8.3121	7.65966	8.97712	7.67473	9.16329	9.37812	10.4116	8.00131	9.15753	7.85686	9.40573	9.6331	8.88887	7.64487	10.1422	7.43793	9.59627	10.5802	10.4531
CXCL14 / BRAK	11.2531	10.8997	10.6704	10.8953	11.599	11.3638	10.7946	10.9317	10.5495	11.3232	10.7849	10.7538	10.626	10.5171	9.71293	9.71781	11.1767	11.6005	11.0526	11.5363	10.6158	11.0724	10.7755	11.5089
CXCL16	10.8905	11.287	11.1697	10.7616	11.652	11.1769	11.7658	11.7879	11.575	12.0831	12.0761	11.1397	11.0126	11.9895	12.1686	10.775	11.7231	12.0088	11.3908	10.6876	10.8525	11.5652	11.6673	11.5021
CXCR2 / IL-8 RB	11.2902	11.1932	10.5638	10.7777	11.0678	11.2465	10.6911	11.1109	9.21502	11.1111	10.227	10.645	10.8035	11.0458	11.3145	10.5895	10.7308	11.3883	9.77473	10.8145	10.4972	10.9835	10.8539	11.0143
CXCR3	11.6182	11.3834	10.8955	11.3649	11.5323	11.3482	11.0738	11.3167	10.9498	11.3138	10.492	10.6963	11.1566	11.4059	11.701	10.9793	11.0903	11.6701	10.6205	11.0625	11.35	11.0663	11.1699	11.1585
CXCR4	11.1855	11.1958	10.5633	11.1512	11.2627	11.4148	10.912	11.3998	11.0584	11.7484	10.759	10.82	11.1282	11.3075	11.4663	10.8715	11.0149	11.723	10.731	11.1483	11.156	11.0242	11.0307	11.1395
CXCR6	11.6815	10.9064	11.072	11.588	11.5754	11.6191	11.18	11.5796	11.3072	11.9452	11.0482	11.0713	11.4021	11.6981	11.8453	11.1681	11.4208	12.0315	11.048	11.5233	11.5407	11.3663	11.4313	11.5627
Cardiotrophin-1	5.51374	7.81149	7.10667	6.07542	5.916	6.86849	7.1445	8.01316	7.91112	10.5358	9.3951	9.29374	8.07972	8.19696	8.87678	8.56979	9.12156	8.64204	8.15673	8.87235	6.11508	7.78383	9.56094	10.5416
Cerberus 1	11.765	11.6902	11.1021	11.5849	11.6134	11.7596	11.4209	11.8075	11.3953	11.8392	10.8694	11.2258	11.5781	11.7651	12.0051	11.3189	11.3445	11.8296	11.0559	11.3138	11.5774	11.5305	11.417	11.5817
Chordin-Like 2	11.4795	9.49488	10.9321	11.4814	11.5496	11.5224	11.1665	11.535	11.1166	11.5189	10.7686	10.9219	11.2569	11.5589	11.7445	11.0579	11.2016	11.8215	10.8197	11.2058	11.3434	11.2231	11.3226	11.2643
Coagulation Factor III / Tissue Factor	5.02042	5.52422	6.14245	5.11682	5.24409	5.33407	5.44629	7.10274	5.98377	6.77856	7.03746	7.24966	6.0287	5.72482	5.96066	7.03697	7.51072	6.04404	6.87468	7.15914	5.61051	6.86446	5.40718	6.02295
Common gamma Chain / IL-2 R gamma	11.8367	11.5978	11.0595	11.6209	11.5548	11.589	11.4033	11.7529	11.3878	11.9444	11.2122	11.264	11.486	11.6773	11.9026	11.2229	11.5333	12.0761	11.0208	11.447	11.5747	11.3706	11.5156	11.5698
Cripto	12.0134	11.8029	11.3519	11.8318	11.985	11.6028	11.5171	11.8023	11.6132	11.673	11.4966	11.3042	11.6528	11.6179	12.084	11.3738	11.6711	11.9645	11.134	11.652	11.9011	11.5614	11.5638	11.5728
Crossveinless-2	4.94795	6.02624	5.89956	5.1337	5.47044	5.06382	5.65029	7.41607	5.90555	7.4062	8.45356	8.5192	6.81421	6.70307	5.72399	7.23595	7.95447	6.36708	6.85594	7.97032	5.46776	5.97606	6.16609	7.99971
Cryptic	11.7587	11.683	11.0945	11.5798	12.0457	11.6997	11.4514	11.4783	11.4689	11.707	11.2312	11.5891	11.4408	11.6341	11.8639	11.2942	11.6152	11.8511	11.1651	11.5143	11.5808	11.5119	11.5101	11.534
Csk	9.09055	9.6265	9.28118	9.66532	9.33686	9.18362	9.22064	9.65641	9.91324	9.74246	9.53935	10.4563	10.0471	9.81381	10.5006	9.80572	10.1111	10.1437	9.70088	10.3589	9.77582	9.75676	9.47546	10.0342
DAN	11.4512	10.9534	9.55134	10.5012	10.4323	10.486	10.0901	10.8586	9.38498	10.7378	10.3018	10.624	11.1597	11.2532	9.92895	10.5174	10.9063	10.848	10.4678	11.1838	10.1717	9.46947	10.1751	11.2819
DKK-1	4.94849	6.47654	6.33204	5.92108	5.36666	5.09186	5.41675	7.16114	6.037	7.00209	8.13274	8.11784	7.11317	7.17408	5.89208	7.71027	7.75367	6.38952	7.35919	7.92232	5.63215	7.08218	5.80722	6.94864
DPPIV / CD26	10.8426	10.2777	9.3395	10.4133	10.8988	10.3612	10.0874	10.2245	8.88903	9.94471	10.2942	10.3484	10.2098	10.6296	9.11416	9.38255	10.6343	10.4099	10.4924	11.449	9.58122	10.273	10.6988	10.7989
DR3 / TNFRSF25	5.01984	5.59128	6.07801	6.12862	5.3814	5.06153	5.70161	7.06458	5.96959	7.30283	6.34945	7.65049	5.90038	6.06876	5.98451	7.18536	7.42825	5.82849	6.43519	7.65441	5.54055	6.53138	6.86626	5.62672
Decorin	11.7559	11.8084	10.5413	11.2438	11.4199	11.4721	11.1131	11.6879	10.775	11.916	11.2802	11.2115	11.2685	11.6339	11.5327	10.9237	11.371	11.6161	11.0985	11.3522	11.6505	11.1311	11.0622	11.4673
Dkk-3	11.7422	11.4817	11.1271	11.5445	11.7882	11.7499	11.2425	11.1214	11.158	11.4458	10.8907	10.7678	11.285	11.2704	11.8085	10.9047	11.0976	11.9258	10.7836	11.1611	11.6801	11.2074	11.2197	11.1961
Dkk-4	11.5373	11.3599	11.0361	11.5458	10.9803	11.6664	11.1722	11.1241	11.0819	11.3511	10.998	11.1121	11.0497	11.2033	11.7638	10.9598	11.1439	11.7169	10.6935	11.2765	11.6068	11.2695	11.248	11.2415
Dtk	11.7836	11.7333	11.3022	11.636	11.8581	11.886	11.5166	11.6474	12.1799	12.7465	11.981	11.6433	11.5886	11.7515	11.7894	11.5253	11.608	12.0657	11.5623	11.7392	11.6205	11.6856	11.6045	11.427
E-Selectin	8.38422	11.1363	9.59225	10.4818	11.0572	10.7658	11.196	10.7433	9.42953	10.5794	10.4435	11.3943	11.4105	11.2666	10.3545	9.92087	10.7599	11.1548	11.0422	11.7634	10.2032	10.1401	10.8097	11.464
EDAR	7.34964	8.91604	8.07691	8.58003	8.79252	8.0098	8.42788	9.1833	8.49317	10.2131	9.36479	9.26824	8.59749	8.82414	8.201	8.64306	9.76325	9.4383	8.95262	9.87628	7.52238	9.54631	9.38204	10.4274
EG-VEGF / PK1	11.7852	11.6263	11.2262	11.5141	11.7462	11.4792	11.2106	11.4881	11.2942	11.8124	10.8542	10.8303	11.4036	11.6587	11.8469	11.2388	11.3492	11.7081	10.9135	11.377	11.592	11.431	11.3522	11.3887
EGF R	9.17426	8.07514	7.28789	6.87919	7.25505	9.71279	8.23881	7.24005	7.44298	8.12052	8.92659	9.22357	9.65147	8.72746	7.71286	8.05391	9.05215	9.62149	10.1208	8.98247	8.97048	7.5667	10.5466	9.17727
Endocan	11.7797	11.6706	11.2827	11.6173	11.751	11.5302	11.3259	11.4847	11.4319	11.7207	10.7941	10.9056	11.3735	11.6478	11.9626	11.2891	11.3726	11.9201	10.9359	11.4052	11.5475	11.4423	11.504	11.305
Endoglin / CD105	11.4039	11.3008	10.8999	11.1265	11.306	11.1345	10.9443	11.2453	11.0521	11.2715	10.3954	10.7499	11.098	11.351	11.7236	10.9922	11.079	11.7174	10.7182	11.204	11.3723	11.1556	11.1189	11.2117
Endostatin	12.1201	11.861	11.5153	11.9478	11.9205	11.886	11.8981	11.8461	11.8548	12.2147	11.4024	11.3629	11.7507	11.9476	12.1361	11.7199	11.7222	12.2433	11.3509	11.6917	11.8835	11.8155	11.6466	11.9011
Eotaxin-2	8.76708	10.4643	7.0204	8.92622	9.93181	9.80359	10.196	9.33143	8.58169	9.01683	9.82426	10.1322	8.72299	9.75663	7.12421	8.43433	8.93462	10.3379	9.01823	10.3374	6.70066	8.30786	9.74067	11.0593
Eotaxinâ€	5.09837	5.59285	6.09325	5.14302	5.21331	5.19647	5.63297	6.63734	6.04637	6.37636	7.33238	7.7234	6.50686	7.21531	6.11732	7.24958	7.34403	6.16733	7.27822	7.07357	5.71499	6.15827	6.01407	7.11814
Epigen	11.4958	11.225	10.8072	11.2	11.4205	11.3532	11.0411	11.2607	11.0337	11.0952	10.6153	10.5937	11.1071	11.3372	11.5151	10.7948	10.9734	11.3477	10.638	11.1456	11.3694	11.0125	10.8602	11.2271
Epiregulin	11.5429	11.4171	10.8831	11.2496	11.4772	11.626	11.2182	11.3288	11.1783	11.287	10.7696	11.3001	11.2519	11.3542	11.6859	11.0241	11.2966	11.9043	10.9228	11.559	11.4902	11.2035	11.1474	11.5157
Erythropoietinâ€ (EPO)	5.15066	5.80678	6.74899	5.88164	5.43071	5.5308	5.81399	6.92291	6.40334	9.86621	7.79569	8.1844	7.34011	8.2696	7.82152	7.90008	7.68534	6.83728	7.45725	7.88632	6.10151	7.01677	6.55742	7.4194
FADD	11.6558	11.5093	11.2641	11.6129	11.7476	11.6887	11.2392	11.3375	11.5284	11.4686	11.1502	11.3461	11.2977	11.4603	11.9538	11.1055	11.5057	11.8192	11.0733	11.5652	11.6351	11.2875	11.5061	11.815
FAM3B	11.7654	11.5482	11.2466	11.6654	11.7554	11.5699	10.6739	11.1336	11.0613	11.4903	10.9227	10.7954	11.0828	11.3966	11.9186	10.9893	11.0776	11.7784	11.2217	11.5116	11.6524	11.2387	11.3174	11.3385
FCrRIIB / CD32b	11.8883	11.7443	11.4363	11.7877	11.9557	11.8927	11.4877	11.7485	11.6435	11.9797	11.1757	11.094	11.4938	11.7355	12.1299	11.5751	11.5309	12.0587	11.205	11.4425	11.8195	11.7209	11.5001	11.678
FGF R3	12.0381	11.7869	11.4783	11.725	12.0241	12.0718	11.7078	11.751	12.154	13.037	11.7469	11.16	11.6282	11.8726	12.2041	11.4377	11.5994	12.3946	11.5199	11.7484	11.79	11.6542	11.6779	11.6521
FGF R4	11.8945	11.532	11.1637	11.5824	11.7881	11.6788	11.4648	11.5136	11.2082	11.6124	10.7368	10.9649	11.4246	11.7512	11.8703	11.2941	11.3346	12.0631	11.0009	11.5566	11.537	11.4155	11.4199	11.5726
FGF R5 beta	11.6221	11.4207	11.0884	11.4513	11.5858	11.6284	11.0675	11.5232	11.6961	11.8349	11.1252	11.1053	11.3698	11.85	11.9519	11.4238	11.5855	11.9103	11.0532	11.6548	11.6657	11.4607	11.5142	11.6447
FGF-21	11.491	11.3237	11.1356	11.3951	11.4587	11.7327	11.2018	11.1414	11.1221	11.6445	10.9334	10.855	11.1008	11.4731	11.7284	11.1942	11.1321	11.543	10.9353	11.1923	11.6729	11.3713	11.4773	11.3575
FLRG (Follistatin)	10.9042	10.7829	10.3517	10.756	10.9279	10.9901	10.5086	10.7159	10.7758	10.9194	10.262	10.4475	10.6422	10.8678	11.1863	10.5885	10.5583	11.1626	10.2977	10.8212	10.9239	10.7476	10.5731	10.6727
Fas / TNFRSF6	11.8181	11.7685	11.4794	11.9134	12.0054	11.8011	11.5207	11.5559	11.6721	11.7759	11.2188	11.2314	11.6027	11.6177	12.0061	11.3976	11.6432	11.7549	11.3348	11.4728	11.8205	11.5509	11.596	11.5229
Fas Ligand	6.55462	10.125	9.27103	10.2567	9.09674	11.0249	9.73248	10.0429	10.1743	10.7952	10.2045	10.2338	9.49975	10.6526	10.6654	10.1011	9.78821	9.78726	9.23612	8.19785	9.57366	10.0001	10.7454	10.1196
Fit-3 Ligand	5.02067	7.40289	6.25772	6.03694	6.59936	6.48644	5.63455	7.81901	5.93942	6.69595	7.70933	7.91767	7.5559	8.0088	6.42831	7.00374	7.78089	6.95932	8.57869	8.55328	5.92181	7.57424	6.95915	8.60819
Follistatin-like 1	11.2293	11.3144	10.2605	10.7883	11.3009	11.4541	10.9762	11.0292	10.8087	11.4719	10.4478	10.8493	10.5424	11.0596	11.0564	10.7536	11.0447	11.6158	10.1297	11.2206	10.8929	10.9522	10.6404	11.1841
Fractalkine	10.9823	11.4913	10.2013	10.5044	10.9842	11.2344	10.9951	11.1194	10.5445	10.9558	8.11203	11.0123	10.5891	11.4748	10.2995	10.2666	11.0261	11.0746	10.7174	11.2041	10.4718	11.0458	10.7255	11.4208
Frizzled-1	6.63208	8.78788	7.70243	7.13322	7.66697	8.4384	8.48723	8.95635	8.58825	9.21027	8.56344	9.89252	8.99604	9.94831	10.0406	9.26116	9.62709	9.2854	9.21458	9.81914	8.8387	9.15156	9.41902	9.40729
Frizzled-6	11.1539	11.3448	10.9543	11.4723	11.5341	11.5129	11.042	11.1243	11.2973	11.6064	10.9943	11.2171	11.2603	11.3697	11.8548	10.982	11.3942	11.6855	10.9033	11.4535	11.5942	11.1329	11.2123	11.487
Frizzled-7	7.13939	10.2486	8.06865	8.26589	8.41875	9.54852	8.20623	9.03703	8.1883	10.1307	9.68123	9.67165	8.87052	9.81673	10.1577	9.34397	10.2315	8.37924	9.68022	10.5061	8.11359	9.92898	9.7453	10.4559
G-CSF	10.423	11.0582	8.96928	6.73235	10.8173	10.7368	8.98282	10.4805	5.94161	9.45819	9.8476	9.66382	9.82705	11.1843	9.1884	9.08645	10.4774	11.2582	8.90844	10.6548	10.3403	9.66904	10.8921	11.1256
GDF-1	11.4403	11.2768	10.4931	11.1236	11.6279	11.4723	10.7881	11.1496	10.2061	11.0795	10.4956	10.5219	10.7904	11.4797	11.3701	10.7652	10.978	11.5353	10.5548	10.9891	11.0942	10.981	11.1282	11.2935
GDF-3	11.6385	11.2408	10.9985	11.4009	11.6085	11.5924	11.2712	11.2949	10.968	11.4358	10.669	10.5958	11.2708	11.5343	11.7281	11.1762	11.1388	11.809	10.9828	11.4129	11.405	11.376	11.2834	11.4253
GDF-5	11.9405	11.6986	12.4701	12.5965	12.1291	12.0112	11.8257	11.6413	12.7665	13.0365	11.7789	11.5091	11.826	11.9694	12.755	12.6065	11.8408	12.3518	11.4037	11.5093	12.3002	12.6488	11.7032	12.0438
GDF-8	11.7094	11.1319	9.91022	9.59838	11.4465	10.0733	11.0587	11.0058	10.4204	10.1221	10.5718	10.5518	10.9103	11.621	10.533	10.2294	11.5186	11.7246	10.5806	11.613	10.647	10.3884	10.5129	11.743
GDF-9	4.91527	4.85003	5.7009	5.09737	5.18672	5.21046	5.12401	5.60354	5.77714	6.08175	5.79779	6.01937	5.65624	6.78745	5.91912	6.07938	7.43509	6.23268	6.95088	6.66131	5.76341	5.70833	5.93527	6.69651
GFR alpha-2 / GDNF R alpha-2	5.67996	7.82686	6.43066	7.16771	6.56619	6.47238	5.97268	6.35079	6.05456	6.77861	7.89586	8.14775	6.88676	7.96896	7.22803	7.22941	8.1458	7.62247	7.99017	8.10447	7.22714	6.75835	7.03241	8.5043
GFR alpha-3 / GDNF R alpha-3	5.19775	5.38821	6.39358	7.40711	5.35858	5.55136	5.22727	5.95803	5.91117	6.51368	5.71157	6.63548	6.35506	6.75944	7.11266	6.93121	7.36172	6.71278	7.1121	7.18852	6.3775	6.22201	5.75938	7.35797
GFR alpha-4 / GDNF R alpha-4	11.5521	11.5205	11.0225	11.3067	11.5076	11.589	11.0946	11.2669	11.2226	11.341	10.7476	11.0876	11.2007	11.3934	11.7197	11.1088	11.1874	11.8907	10.9973	11.5407	11.5096	11.2739	11.1825	11.57
GITR	10.6612	10.67	7.81171	9.58129	10.3839	9.54945	8.74901	9.66777	8.83948	9.0607	8.26074	9.6679	9.59823	10.118	9.66326	8.64815	10.4464	10.2907	9.55568	10.899	8.88088	9.61487	10.4121	10.2538
GITR Ligand / TNFSF18	11.0685	10.8741	10.2986	10.8676	10.9802	11.2852	10.6591	10.8533	10.8578	11.5611	10.8782	10.8775	10.9133	11.0842	11.363	10.8013	11.0843	11.3681	10.6513	11.2709	10.9272	10.9863	10.9575	11.1337
GM-CSF	11.1687	11.0142	10.5069	11.1864	10.9862	11.2336	10.7066	10.929	10.2657	11.2921	10.5836	10.8737	10.7697	11.0287	11.2966	10.8635	10.9538	10.8631	10.6922	11.2679	11.0342	10.96	10.9451	11.2035
Galectin-3	11.5406	11.5135	10.7009	11.4631	11.6998	11.6979	11.4262	11.1249	11.9221	12.0507	11.0341	11.1756	11.3202	11.2508	10.9845	11.051	11.7301	11.8076	11.107	11.4339	11.058	11.6276	11.4903	11.679
Glut2	10.9333	10.5893	10.075	10.8739	10.5884	10.9108	10.3975	10.5333	10.4416	11.1146	10.3703	10.496	10.6908	10.8749	10.9806	10.454	10.7514	10.9464	10.4279	11.0082	10.9394	10.6468	10.6016	10.8327
Granzyme B	8.20377	8.94341	8.40149	9.65991	9.61731	9.83762	7.84968	8.12882	7.55762	9.78855	8.366	8.55648	7.9008	8.83452	8.38304	8.69276	8.93782	8.70336	10.0261	9.58841	8.70891	9.25119	8.81812	9.31359
Granzyme D	12.2065	11.881	11.8468	12.3247	12.2066	12.407	11.9173	11.5864	12.0091	12.1665	11.3694	11.221	11.7394	12.0342	12.4983	11.9105	11.6849	12.2148	11.1815	11.8088	12.2365	11.9645	11.9475	11.8695
Granzyme G	11.651	11.4565	11.18	11.5896	11.6328	11.6105	11.2166	11.3032	11.1991	11.5705	10.6212	10.4561	11.1706	11.7386	11.7962	11.1749	11.1032	11.7597	11.075	11.2065	11.5605	11.3395	11.2327	11.3544
Gremlin	4.8952	6.05843	5.57464	4.90871	5.26153	5.35185	5.54427	5.55535	5.96554	5.77978	6.88374	5.83334	5.50804	7.99029	6.10923	6.33992	7.51223	5.96792	6.74355	6.88841	5.75303	6.83445	5.91992	7.73427
Growth Hormone R	4.96197	5.06439	5.70262	4.99284	5.29346	5.11995	4.97945	5.69804	5.73098	5.93751	6.12714	5.69699	5.28907	6.98153	5.80944	6.89154	6.91764	6.09001	6.87858	6.15166	5.71822	6.5409	6.57552	7.30943
HGF R	11.4394	11.3468	10.5143	10.6052	11.4293	11.3803	11.1567	11.0416	10.6636	11.0478	10.5232	10.6013	11.0634	11.6343	11.2467	10.575	11.0434	11.6177	10.8295	11.3416	11.0842	10.9899	11.3254	11.3898
HGFâ€	4.95135	5.36396	5.95496	5.48279	5.27458	5.25782	5.22765	6.09296	5.80171	6.86903	6.72515	5.83191	5.46249	8.24003	6.76154	6.92961	7.64784	6.48342	7.13554	7.01513	6.08336	6.70036	6.11898	8.36718
HVEM / TNFRSF14	5.07712	5.35063	6.3062	6.51262	5.34794	5.52414	5.30461	5.99057	5.86659	6.23788	7.50773	6.47564	5.93246	7.7576	7.11959	7.30626	6.55101	6.25804	7.49493	7.35177	6.65771	6.50005	5.96368	6.64224
I-TAC	6.26193	7.35777	8.07667	8.55275	5.6172	7.07604	7.29219	6.36136	7.28876	7.69396	6.16779	6.93725	5.95011	5.97269	8.38009	7.14199	5.77161	7.48252	7.44367	7.00162	8.53588	7.48491	6.57604	7.42708
ICAM-1	7.07236	6.3853	8.15499	8.66107	7.65583	8.94381	6.66385	8.7408	9.39267	9.39538	8.17287	8.38608	8.09732	9.38098	9.08386	8.33979	9.22393	9.50173	8.34088	8.78274	8.25053	8.3688	7.45758	9.57563
ICAM-2 / CD102	5.31627	5.35116	6.57859	6.33194	5.59892	6.10277	5.31027	6.31554	6.13893	6.82483	5.91127	7.07146	6.34016	6.91403	7.25287	7.30734	7.04074	6.47175	7.22471	7.44403	6.97883	6.23429	6.33567	7.37524
ICAM-5	11.3532	11.162	10.8221	11.2218	11.3435	11.4424	10.8812	10.8308	11.0039	11.1079	10.4069	10.6725	10.8928	11.1245	11.5032	10.8324	11.0256	11.5325	10.7336	11.1242	11.3782	11.0189	11.1587	11.2203
ICK	11.4812	11.3328	10.9245	11.4466	11.4543	11.6252	10.843	11.0449	11.2374	11.3156	10.677	10.6794	11.2059	11.4429	11.6908	10.8001	11.3457	11.5383	11.0178	11.4354	11.6879	11.2675	11.3216	11.4451
IFN-alpha / beta R1	6.38732	6.39349	6.76879	6.74899	5.82144	5.64779	5.85339	6.58409	6.19981	7.092	6.13607	7.73997	6.63982	7.45739	7.14851	7.89214	7.72226	7.11126	7.35655	7.96786	6.91888	7.711	6.9155	7.06837
IFN-alpha / beta R2	11.2401	11.2769	10.9155	11.37	11.5718	11.4515	10.9824	11.147	11.1749	11.3689	10.8654	11.0986	11.2774	11.3183	11.5012	11.1084	11.3733	11.6446	10.958	11.3553	11.4776	11.1857	11.2795	10.9915
IFN-beta	11.3709	11.3134	11.5011	11.8586	11.6082	11.4692	11.1378	10.899	11.341	11.6485	10.3507	10.4675	11.2234	10.9767	12.0572	10.8603	10.9691	11.7383	10.9724	11.1198	11.8534	11.1528	11.3484	11.1991
IFN-gamma	12.1576	11.7004	11.5899	12.0232	11.8611	11.7855	11.3379	11.427	11.443	11.8033	10.5461	10.8116	11.3707	11.7053	12.2173	11.2275	11.1974	11.9058	11.1707	11.4256	12.0804	11.4173	11.6834	11.5191
IFN-gamma R1	11.9959	11.7033	10.7586	11.1916	12.0562	12.0394	11.5224	11.5653	10.9327	11.3731	11.3725	10.8671	11.1508	11.7082	11.1125	10.8072	11.4083	12.3073	11.2671	11.3015	10.8476	11.4833	11.6384	11.5057
IGF-I	8.9819	9.31695	6.64381	7.86785	7.66877	7.26671	6.47646	8.01886	5.92271	9.56551	8.45993	7.9715	7.30442	8.66913	9.24915	8.33769	9.40765	8.77331	8.62072	8.88256	7.4779	7.45348	9.58188	9.85417
IGF-II	7.35325	5.6782	6.19577	6.17971	5.20958	10.1824	5.18142	7.26348	5.97639	9.14453	5.93949	7.96624	6.36373	8.49845	7.24658	8.13639	8.61503	7.71222	7.80531	8.21306	6.33626	7.548	7.40432	8.87794
IGFBP-1	9.54751	9.01296	10.4795	10.5054	10.1222	9.65546	10.7832	10.6469	10.9123	11.2863	11.132	9.44725	9.97505	10.7409	10.3949	10.3676	10.4588	10.8476	9.90819	9.88598	9.35984	10.0854	9.75802	10.67
IGFBP-2	11.938	11.8606	10.8939	11.5171	11.6941	11.9581	11.5585	11.5991	10.9124	11.9017	11.4662	11.1893	11.5132	11.8353	11.3476	11.4926	11.4548	12.1106	11.2561	11.6912	11.3787	11.4681	11.374	11.787
IGFBP-3	11.651	11.2356	10.801	11.1614	11.4054	11.3675	11.1923	11.0604	10.9801	11.2765	10.6597	10.3464	11.0936	11.4997	11.456	11.0125	11.0523	11.7156	10.9733	11.3731	11.4399	11.2023	8.38937	11.4876
IGFBP-5	6.52719	8.15895	8.21817	8.85716	8.09818	8.74478	8.0772	7.58742	8.04953	8.71413	8.87099	7.58743	7.67983	8.80463	8.4023	8.67426	8.93607	8.36863	8.74733	7.85367	8.23696	8.65046	7.34293	8.86351
IGFBP-6	11.7263	11.574	11.0217	11.5636	11.8732	11.9138	11.4404	11.3646	11.0224	11.4467	11.2055	11.1908	11.2413	11.7882	11.5072	11.1616	11.4767	11.9975	11.0343	11.5259	11.5153	11.5188	11.6019	11.8175
IGFBP-rp1 / IGFBP-7	5.21793	7.67763	6.83552	7.90168	6.15247	8.25394	6.58298	8.10109	6.74788	7.5395	8.21115	7.29748	7.88027	8.44291	7.77841	7.88645	9.31539	8.77486	8.0631	8.68379	7.67354	7.68423	7.63905	9.59885
IL-1 R4 / ST2	13.2347	13.7256	13.1922	13.1623	13.2837	12.6724	13.2549	13.245	13.2075	13.058	13.3592	12.9582	12.9936	13.3038	12.8999	12.4187	12.9874	13.3028	12.9283	13.3277	13.1362	12.8158	12.3196	12.5037
IL-1 R6 / IL-1 R rp2	5.38027	6.72075	7.36462	6.43198	6.48008	5.86272	6.03729	7.44421	6.6488	7.74967	7.27822	7.8359	6.71567	7.04849	7.62463	7.90022	8.3052	7.9551	6.73314	8.01025	6.96482	7.94378	6.40755	7.28415
IL-1 R9	11.593	11.2613	10.9216	11.3892	11.465	11.4555	11.046	10.9036	10.9972	11.4267	10.3126	10.4492	10.9376	11.2085	11.7035	10.8314	10.6927	11.5535	10.5877	10.9734	11.3696	11.0276	11.1171	11.1667
IL-1 RI	11.1812	10.8742	10.642	11.0154	11.2061	11.3623	10.7079	10.6397	11.0428	11.4318	10.8123	10.2597	10.5268	11.0901	11.053	10.5512	10.4314	11.5014	10.6212	10.7272	10.9885	10.8494	10.7495	11.039
IL-1 RII	11.627	11.1532	11.0167	11.2998	11.3796	11.4658	11.0589	11.1399	11.0687	11.2369	10.2874	10.5219	10.4211	11.5671	11.7378	10.9009	10.8599	11.8038	10.9695	11.1963	11.3762	11.1067	11.1825	11.3792
IL-1 alpha	14.7541	14.8838	14.8589	14.6889	14.8639	13.7322	14.6987	14.7624	14.3382	14.4627	14.4132	14.3834	14.0427	14.7646	14.1315	14.2541	14.2393	14.4333	13.8939	14.5587	14.4265	14.3245	13.2173	13.537
IL-1 beta	11.2403	10.8933	10.0895	10.5507	10.9391	11.1969	10.5888	10.8236	10.6252	11.1053	9.85451	10.7265	10.9484	10.9553	10.5013	9.77986	10.6864	11.3224	10.5752	11.0746	10.8934	10.8583	10.8544	11.1949
IL-10	12.0916	11.8018	11.6094	11.9156	11.9201	12.0177	11.4225	11.5047	11.4673	11.6143	11.0322	10.9283	11.4072	11.775	12.2683	11.2535	11.5612	12.026	11.3568	11.7438	12.2213	11.4767	11.707	11.9606
IL-10 R alpha	10.3018	11.4223	9.55747	11.406	10.6979	11.7998	11.316	10.6307	9.34422	10.4079	9.94992	10.4179	10.8936	11.1213	10.447	11.0913	10.8865	10.6608	10.6038	11.4384	10.0262	10.9443	11.4132	11.3898
IL-11	11.8668	11.7237	11.5947	11.9201	11.9611	12.1553	11.5909	11.697	12.02	12.4717	11.8279	11.8179	11.7731	11.9412	12.4612	11.8234	11.9541	12.1955	11.6622	12.1955	12.1383	11.8474	11.8009	12.1835
IL-12 R beta 1	4.81193	5.59334	7.01054	5.75528	5.75158	5.62822	6.381	6.73594	6.45683	6.52009	6.98323	7.27955	6.09874	5.70015	7.32582	6.4283	7.00195	6.73062	6.96508	6.03966	7.09579	6.32066	6.04029	6.38474
IL-12 p40/p70	12.3721	11.7932	12.1153	12.4136	12.0097	12.0694	11.8208	11.6333	12.0469	12.0791	10.919	11.1393	11.8226	11.6342	12.7182	11.3289	11.478	12.1812	11.6257	11.7137	12.7557	11.5647	11.9702	11.906
IL-12 p70	12.2394	11.7744	11.7755	12.1907	12.0252	12.0096	11.71	11.6892	11.904	11.974	11.09	11.2126	11.7158	11.7047	12.5005	11.4071	11.5872	12.1517	11.509	11.7857	12.4307	11.5424	11.9612	11.8079
IL-13	11.3061	11.0868	10.6106	10.8351	11.0716	11.2715	10.8281	10.8447	10.6157	10.9033	10.0748	10.3259	10.6435	10.8071	11.2031	10.4263	10.359	11.3767	10.5399	10.6985	10.8478	10.5592	10.6005	11.0271
IL-13 R alpha 2	5.14245	5.03209	5.80037	6.20823	5.36965	5.64903	5.33663	5.70303	6.04694	7.39203	6.42067	6.30952	5.2947	5.60628	7.14023	5.90098	5.81023	6.14049	6.78892	6.84365	6.5054	5.89617	5.97986	6.07685
IL-15	10.973	10.8868	10.397	10.5274	10.9928	10.9621	10.5697	10.4925	10.3802	10.7497	10.0746	9.96768	10.5345	10.876	11.1025	10.1934	10.2501	11.2948	10.4002	10.8277	10.6992	10.6692	10.7012	11.016
IL-15 R alpha	12.9892	12.4781	12.6161	12.5852	12.1622	12.7435	13.12	12.084	12.7657	12.6566	11.9946	12.2931	12.6873	12.4551	12.7984	12.5666	11.8438	12.6232	12.4675	12.5108	12.7749	12.3746	11.9319	12.436
IL-16	9.94058	9.91068	9.77139	10.0771	9.94656	10.7977	9.93712	9.91741	10.7232	10.692	10.7597	9.80053	9.8189	10.7298	10.6558	9.47269	9.85077	10.3186	9.05876	9.41947	9.55596	9.96337	9.78552	10.5094
IL-17	12.0332	11.6286	11.6395	11.824	11.8249	11.8655	11.4261	11.129	11.6331	11.8539	10.9225	10.8363	11.3075	11.6807	12.246	11.2056	11.4033	12.1261	11.1599	11.6167	12.2205	11.469	11.7353	11.6922
IL-17BR	11.7812	11.7665	11.2803	11.5692	11.4886	11.8122	11.4094	11.5276	11.4194	11.6172	10.9996	11.1219	11.3362	11.6667	11.5737	11.2965	11.34	11.9105	11.2928	11.4867	11.6589	11.4199	11.4782	11.7531
IL-17C	10.8176	10.3806	10.3505	10.5479	9.98343	10.6799	10.4196	9.92736	10.1909	10.5909	9.36205	9.6359	10.1322	10.4891	10.9774	10.2523	10.0761	10.8077	10.383	10.8134	10.8037	10.4424	10.2807	10.7813
IL-17D	6.53662	7.23196	7.97291	8.55957	6.18199	7.55243	6.78618	6.36794	7.35622	8.14893	5.51678	6.40968	6.93917	7.58896	8.84155	8.00751	7.53435	8.42627	7.82382	7.83907	8.63842	7.92219	7.52037	7.7792
IL-17E	7.4816	7.56676	8.41767	8.64298	6.35081	8.89426	6.91121	7.12579	7.56308	8.96839	6.55625	7.37105	7.05144	8.16793	8.96558	8.19901	8.4589	8.53459	7.93315	8.1373	8.54958	8.23628	7.98756	8.54007
IL-17F	9.92724	9.37613	9.48243	10.0405	9.21076	9.79515	9.49243	9.54133	9.39503	10.2888	8.89489	9.93027	9.82149	10.3727	9.98071	9.65984	9.7713	9.97818	10.0669	10.44	10.0147	10.0545	9.91624	10.3383
IL-17R	7.072	8.01906	8.74846	8.90358	6.51981	8.53693	7.5636	8.10349	8.20339	9.16063	8.01797	8.35793	7.74017	12.1528	9.08258	8.41963	8.27389	8.94316	7.82899	8.84065	8.64207	8.49593	8.06933	8.40643
IL-17RC	6.19067	7.67879	8.54969	8.63081	6.68093	7.69754	6.86986	7.48862	7.54411	8.33769	7.16903	7.67536	6.66354	7.1171	8.34226	8.04236	7.77014	8.29132	7.38444	8.04395	8.43015	7.98567	7.19024	7.42649
IL-17RD	5.06511	7.15921	8.12036	6.85957	5.5955	6.23864	5.74055	6.5542	7.14977	6.96385	6.49655	7.10172	5.8969	6.03119	8.49226	6.82281	5.94793	6.8921	6.9376	6.84292	8.37228	6.86051	6.43124	6.67127
IL-18 R alpha/IL-1 R5	8.99089	8.96186	8.81223	8.75908	8.71409	9.22871	8.35703	7.61554	8.37837	8.9572	8.13949	7.91635	8.2564	8.82744	9.83891	8.05363	7.53984	8.62901	9.54642	9.14186	9.37387	8.68061	8.43233	9.93224
IL-2	5.19702	5.18305	5.87505	5.804	5.43487	5.42773	6.05792	5.52022	5.91155	6.14205	6.27854	5.68257	5.41101	5.60823	7.51864	6.14235	5.59434	6.73944	7.00382	5.95834	6.50103	6.76878	7.63142	6.36036
IL-2 R alpha	11.5864	11.3623	10.9577	11.1126	11.5084	11.3279	11.0034	11.1326	10.949	11.364	10.4902	10.3237	11.037	11.4611	11.7101	10.8835	11.0496	11.7116	10.7001	11.211	11.4132	11.1106	11.1495	11.3461
IL-2 R beta	11.5884	11.5006	11.0046	11.4159	11.5801	11.5611	11.1693	11.2072	10.955	11.471	10.8141	8.88796	11.0999	11.4737	11.7336	11.041	11.2118	11.7972	10.8045	11.3663	11.5186	11.195	11.473	11.3809
IL-20	10.5201	10.3825	10.8895	10.6029	11.0011	10.3549	10.0595	11.1122	10.5575	11.1179	9.90268	8.95481	9.57276	9.5599	10.2169	9.62601	9.62317	11.0671	9.979	11.2208	9.50233	10.8408	7.84413	10.2408
IL-20 R alpha	11.4367	11.2223	11.0989	11.2608	11.4282	11.3553	10.8773	10.9137	10.9801	11.1309	10.0984	10.2942	10.9647	10.99	11.6368	10.6471	10.7955	11.6957	10.6426	11.1965	11.3606	10.9762	11.0485	11.1336
IL-21	8.98563	9.88149	8.00679	8.52497	7.7602	9.04788	7.3435	7.84341	7.29344	6.79774	8.21084	8.32897	6.91309	6.85363	8.78737	8.36456	8.05101	8.51429	8.57533	9.62486	8.5214	8.19019	8.85934	9.08823
IL-21 R	6.47066	7.484	8.91514	8.78163	6.61035	7.71658	8.14973	6.88677	7.544	8.67154	8.70644	8.44593	7.90738	7.3942	9.24574	8.58139	8.35125	7.47369	8.94783	8.38313	7.2859	8.60945	7.272	8.55031
IL-22	12.0596	11.849	11.3971	11.7895	11.4941	11.8872	11.9664	11.3876	11.6012	11.9975	11.646	11.4926	11.7127	11.6724	12.0617	11.7354	11.5894	11.9902	11.5503	11.9709	11.9942	11.5315	11.8759	11.8296
IL-22BP	5.66539	6.0043	6.80839	6.62692	6.07592	6.59362	5.75091	6.13839	6.56864	7.17586	5.99072	6.80835	5.77204	5.70579	7.60484	7.46851	6.14616	7.54188	7.4561	8.07139	7.7877	7.83036	6.2219	8.37645
IL-23	8.64493	9.01843	8.46961	10.0526	6.02629	9.32774	7.49908	7.73314	8.19305	8.5624	7.13092	6.47908	7.89822	6.9069	9.65008	8.67512	7.17477	9.93915	8.01841	9.69576	9.64176	10.0348	7.31293	9.86464
IL-23 R	11.6064	11.232	10.8898	11.2786	11.2389	11.758	10.9958	10.8904	11.1006	11.6893	10.737	10.3445	11.0948	11.3386	11.444	11.0056	11.0568	11.6646	10.837	11.386	11.3937	11.2315	11.196	11.5573
IL-24	6.34389	6.9385	8.55079	7.77057	6.04883	7.18043	6.23927	6.58367	7.40492	7.28529	5.98959	6.51872	6.27524	6.97582	8.50738	7.51472	7.17232	7.7222	7.43985	7.66658	8.22029	7.55289	7.22329	7.13566
IL-27	10.4574	10.0683	9.9005	10.1829	9.54071	10.5731	9.8346	9.90289	9.8732	10.4384	9.25732	9.96313	9.87119	10.4923	10.7598	9.88541	9.99879	10.5358	10.1146	10.6595	10.4644	10.2599	9.7038	10.8554
IL-28 / IFN-lambda	10.1206	9.80232	10.0207	10.2116	9.94502	10.3344	9.73874	9.96086	10.6142	10.9164	10.22	10.607	10.1131	10.7906	11.1594	10.4249	10.8227	10.8554	10.3916	11.0556	10.7669	10.4475	10.2742	10.8533
IL-3	10.8591	10.9359	10.0998	10.5941	10.7924	10.9878	10.39	10.5766	10.1016	10.719	10.1931	10.0167	10.3702	10.9867	10.8718	10.2489	10.6028	10.8777	10.3729	10.7174	10.5249	10.5751	10.6032	10.9153
IL-3 R alpha	8.90714	9.45887	9.32895	9.66234	10.2867	10.7162	9.78425	9.08225	9.93064	10.2977	10.711	9.5571	9.0385	9.99286	10.1762	9.75886	10.2209	10.4936	9.73471	9.85992	9.68033	10.1353	10.4806	10.3769
IL-3 R beta	11.9529	11.8137	11.5523	11.5204	11.5581	11.6947	11.3654	11.3976	11.4571	11.331	10.9386	10.9031	11.335	11.6095	11.8894	11.0278	11.4674	11.9184	11.0403	11.6822	11.7755	11.1633	11.4162	11.6519
IL-31	10.6202	9.51748	9.44536	10.114	9.70492	10.2239	9.42458	9.02895	9.54156	10.0558	9.11396	9.76802	9.7735	10.1718	10.3273	9.64811	9.58238	10.3092	9.91365	10.1064	9.97096	10.019	9.8949	10.1061
IL-31 RA	5.23376	6.65948	7.81672	7.57273	5.72184	6.8329	6.66639	6.19648	6.78804	7.12347	6.77049	7.14046	6.50337	5.56002	8.00697	6.41616	6.22458	7.55679	7.15836	6.64419	7.59043	6.89669	6.62483	7.24873
IL-4	11.2452	11.0907	9.60648	10.9537	11.0507	11.3615	10.8288	10.9779	9.84044	10.5442	9.98453	10.5515	10.9198	11.1331	11.061	10.5202	11.0698	11.4933	10.7643	11.3583	11.0172	10.9972	10.9034	11.5007
IL-4 R	11.6449	11.2727	10.9405	11.4742	11.5906	11.7105	11.1516	11.1649	11.2538	11.3864	10.64	10.9961	11.182	11.3008	11.8065	11.0554	11.2332	11.6787	10.8861	11.3203	11.496	11.2429	11.4239	11.5184
IL-5	12.2642	12.003	11.8696	12.1357	12.1436	12.2265	11.6904	11.802	11.9573	12.1313	11.4195	11.5012	11.9179	11.9431	12.5012	11.6207	11.8067	12.2548	11.6305	11.9042	12.546	11.6903	12.1841	12.0944
IL-5 R alpha	5.91452	6.17663	6.65496	6.6306	5.81833	5.75751	6.49394	5.96786	5.95878	7.62663	5.91992	6.51959	6.47408	5.84378	6.77967	7.35589	6.46453	6.53696	6.64997	6.35795	5.67726	6.93058	6.13543	5.54037
IL-6	11.6579	11.2223	11.1917	11.7722	11.5532	11.4461	11.1062	10.9592	11.3022	11.4633	10.5197	10.5467	11.1516	11.0638	11.8757	10.8431	11.0826	11.659	10.9237	11.1513	11.634	11.0671	11.364	11.1879
IL-6 R	5.13297	5.19692	6.45371	5.97662	5.51119	5.48004	5.21937	5.57117	6.00769	5.806	6.5845	5.88246	5.28602	5.09184	6.82895	6.05676	5.88348	6.22142	7.15694	6.11277	6.56519	6.69761	6.00262	5.93427
IL-7	5.63562	6.44751	7.69098	6.77499	5.72932	5.95404	5.54243	6.07438	6.47071	6.27227	6.92829	6.10025	6.03314	6.17785	7.4956	7.1406	7.41533	7.1692	7.67962	7.02404	7.49853	7.24247	6.49404	7.56346
IL-7 R alpha	5.33086	5.40105	6.35897	6.9301	5.44728	5.67648	5.5234	5.70338	6.24537	6.01417	6.08021	6.4333	6.27926	6.26256	7.48527	7.24611	6.9369	6.89529	7.38074	7.37125	7.0251	7.08358	6.32663	7.5777
IL-9	13.0219	13.3249	12.4711	12.7858	12.5412	13.1715	13.4328	13.1314	13.3329	14.8588	14.1141	12.7055	12.0218	12.779	12.671	12.8587	12.228	13.2742	12.9613	12.2536	12.3227	12.8168	12.4736	12.7843
IL-9 R	11.6539	11.419	11.0345	11.3013	11.3202	11.6466	11.1935	11.1345	11.0486	11.2525	10.5781	10.7337	11.0981	11.3221	11.717	11.0868	11.2006	11.7216	10.9439	11.602	11.4709	11.1973	11.2695	11.5532
Insulin	10.1014	9.97314	9.24343	9.67794	9.94325	10.0748	9.72912	9.23689	9.06984	9.8306	8.49555	9.02143	9.56993	9.57732	9.95636	9.1134	8.78261	10.3062	9.96943	9.77209	9.99053	9.6756	9.31892	10.2348
Integrin beta 2 / CD18	5.99213	7.20266	7.94098	7.99736	5.70547	7.59468	6.23528	6.59397	7.23109	8.65724	6.42791	7.18134	6.25536	5.94795	8.6289	6.98608	6.33959	7.51008	7.51785	6.63559	8.08901	6.98525	6.64456	7.61155
KC	11.1001	10.6352	10.0988	10.9282	10.6896	11.1116	10.3249	10.4945	9.91023	10.7483	9.90457	10.2427	10.5157	10.612	10.6531	10.3365	10.0684	11.353	10.4694	10.8595	10.6793	10.717	10.5658	11.0989
Kremen-1	11.324	10.9129	10.7021	10.9097	10.8874	11.2028	10.814	10.4838	10.7248	10.9741	10.0198	10.197	10.7016	10.5568	11.3376	10.3771	10.4047	11.3322	10.7304	10.7927	11.0779	10.7405	10.7601	11.1467
Kremen-2	11.093	10.6704	10.1864	10.694	10.646	10.953	10.2928	10.1582	10.2629	10.7234	9.86743	9.80729	10.2695	10.2541	11.1871	10.2238	10.1176	10.9679	10.2984	10.4791	10.9106	10.731	10.6059	10.8577
L-Selectin	10.4842	9.94456	10.0666	9.61071	9.76414	10.2026	9.90906	9.14418	9.77063	9.71938	8.53748	9.08926	9.84332	9.61848	10.467	9.36771	8.92977	10.2789	10.5679	9.75322	10.3499	9.66467	9.33633	10.3891
LEPTIN(OB)	5.13949	6.62519	6.582	7.00839	5.49821	6.08322	5.51021	6.05883	6.18721	6.78079	5.24666	6.22624	6.05073	6.94415	6.83566	7.29731	6.16751	6.87964	6.90085	7.20412	6.41006	6.57865	6.51864	7.24012
LIF	12.3128	12.6475	11.9913	12.1501	11.8712	12.2881	12.2399	12.3717	12.3072	11.9901	12.7111	12.2539	12.1583	13.0053	11.8568	12.0938	12.6112	11.7507	11.9027	12.7273	11.6762	12.2252	12.4684	12.5007
LIGHT / TNFSF14	11.1683	10.6985	9.48509	10.682	10.9592	10.7458	10.7852	10.4469	9.32499	10.9576	9.99293	10.1321	10.7622	10.861	10.4199	10.5462	10.6477	9.95011	10.4485	11.0572	10.7266	10.7235	10.6857	11.1071
LIX	7.06281	7.33687	8.85569	9.20032	7.46515	7.31798	7.41037	7.39687	8.10326	9.28867	8.33922	8.61656	7.8311	8.02931	9.18804	8.17493	8.34947	8.85072	8.35501	8.83199	8.6384	8.62852	8.13414	8.43516
LRP-6	10.3243	9.78114	9.93397	10.2191	9.95043	10.3296	9.96613	9.83568	10.1316	10.2496	9.48217	10.0102	10.0612	10.2217	10.8281	10.0071	9.9805	10.4542	9.86901	10.57	10.5208	10.1555	10.1342	10.2971
Lefty-1	11.3119	10.9662	10.7803	11.0452	11.1294	11.4738	10.7339	10.5693	10.7675	10.972	10.1159	10.4568	10.4246	10.7742	11.5267	10.6721	10.6887	11.4908	10.7668	11.1736	11.2873	10.9662	11.0124	11.3087
Leptin R	11.1699	10.7106	10.437	10.8452	11.077	11.2401	10.5472	10.3509	10.4765	10.8019	10.0152	9.98302	10.442	10.5539	11.2469	10.4019	10.2275	11.2366	10.4688	10.9941	10.9892	10.6208	10.7235	11.0865
Lungkine	8.71789	9.7014	10.1098	9.74493	9.86583	10.2765	9.97679	9.35824	10.2241	11.1963	9.66409	9.40409	9.85389	9.99152	10.2618	9.22916	9.68385	10.2723	10.1951	10.0057	10.1147	9.87795	9.3805	10.3623
Lymphotactin	7.63324	6.86598	8.22907	8.26183	5.66946	7.49948	7.3759	6.37528	7.25867	8.69501	6.73339	7.42626	7.3238	6.80582	8.33683	7.35431	6.49896	7.79017	7.80133	6.84939	8.49404	7.07462	6.94312	7.51923
Lymphotoxin beta R / TNFRSF3	10.2773	9.62249	9.65185	9.63975	9.97654	10.5601	10.368	8.81336	10.2281	11.608	10.0658	9.36301	9.86623	9.76213	10.3089	9.14128	9.74517	9.66241	10.4996	10.1898	10.1181	9.93572	9.79112	10.4701
M-CSF	11.8591	11.7906	11.0798	11.5296	10.2397	10.5622	10.8436	11.1437	11.4459	11.5488	9.52531	10.6608	10.002	8.36754	10.0411	9.5871	7.97334	11.3472	10.3361	10.2928	9.78008	10.4994	7.99174	9.95938
MAdCAM-1	10.3288	9.7477	9.85463	9.94768	9.43273	10.1641	9.65352	9.0882	9.63275	10.0884	8.44688	9.16185	9.47222	9.56236	10.7155	9.21616	8.87523	10.0938	10.2311	9.83274	10.25	9.76706	9.72372	10.4922
MCP-1	11.6299	10.9876	11.2987	11.3412	11.0309	11.2005	10.793	10.5778	11.1279	11.3764	9.39164	9.98455	10.7342	10.7188	11.8392	10.3315	10.416	11.4543	10.7686	10.8699	11.8349	10.8374	11.0114	11.0916
MCP-5	11.5691	11.1231	10.811	11.1595	11.2262	11.5818	10.9897	10.6154	10.917	11.2041	10.2578	10.4068	10.9374	10.8614	11.5196	10.5218	10.5782	11.5173	10.8229	11.0004	11.2777	10.9386	11.0147	11.3656
MDC	11.546	11.119	10.7568	11.1225	11.221	11.4663	10.896	10.8146	10.6864	11.0779	10.4497	10.4302	10.8257	10.9762	11.5544	10.6455	10.8254	11.481	11.015	11.3995	11.4111	10.9935	11.1443	11.4242
MFG-E8	11.0198	10.6955	10.367	10.7789	10.9644	11.1642	10.5793	10.3816	10.4983	10.8416	10.0599	10.0949	10.5264	10.7708	11.2918	10.5098	10.4906	11.3147	10.6665	11.0778	11.0244	10.7629	10.8341	11.2236
MFRP	9.93187	9.80659	7.74	9.62664	7.90852	10.0158	8.34463	8.28722	6.71506	8.84514	6.66909	7.06909	8.38035	9.21196	7.88529	8.71523	8.06066	9.31153	9.20495	10.2026	8.14284	9.48249	9.04387	10.3096
MIG	5.14271	6.06849	7.33959	7.21485	5.85497	6.22991	5.99465	5.9293	6.22882	7.59313	5.97668	7.49661	6.88927	6.71185	7.41588	7.99459	7.3155	7.1482	7.04363	8.07115	8.12103	7.97283	6.37426	8.17709
MIP-1 alpha	5.27579	7.87315	8.17743	8.48735	5.91643	7.18255	6.52019	7.53632	6.86671	8.84728	7.22349	8.5532	6.18447	8.00535	7.77567	8.25436	7.90677	7.00464	8.19046	9.31279	7.88548	9.30573	7.23341	9.15006
MIP-1 gamma	10.3562	10.4554	8.87734	10.2502	10.4965	9.8079	9.56948	8.73575	8.26694	10.4924	9.5012	9.60499	10.0021	10.1346	10.7109	9.96155	9.89444	9.95751	10.1964	11.0431	10.4416	10.4947	10.3193	10.2124
MIP-2	5.40321	7.24725	8.90867	7.6315	6.69789	7.4206	6.96469	6.86813	7.90751	8.67457	8.62559	7.78138	6.44413	6.82132	8.82547	7.18536	8.02174	7.82245	8.01781	7.95934	8.83709	7.25563	7.31858	8.10929
MIP-3 alpha	7.31775	7.34784	8.69253	8.38044	6.55759	7.88446	7.81444	6.95693	7.64674	8.94102	7.25112	7.64865	7.12671	7.12446	9.6074	7.37202	6.26089	8.09033	8.88248	7.63471	8.66503	7.43373	7.11428	8.63719
MIP-3 betaâ€	6.41901	6.64758	8.32893	8.32097	5.80469	7.64147	6.69567	6.51743	7.18477	8.85957	6.49214	7.44154	6.61946	6.76741	8.88884	7.38883	6.39756	7.87764	7.86355	7.44696	8.51438	7.45635	6.74269	7.56034
MMP-12	8.69082	7.81466	8.52398	8.87548	6.44518	8.71156	7.58975	6.94095	7.76105	8.20391	6.56608	7.57314	8.25633	5.91643	9.00124	7.71008	6.5422	8.09388	9.03634	8.37925	8.8283	8.57877	7.84865	9.30878
MMP-14 / LEM-2	10.6093	10.08	10.2831	10.1591	9.78743	10.374	9.92449	9.52501	9.80156	10.1394	8.82663	9.36165	9.89794	9.46519	10.864	9.40415	8.94329	10.3933	10.52	10.3564	10.8112	10.2564	10.1836	10.8129
MMP-2	6.66425	7.69622	7.87634	7.96252	6.06921	7.83824	6.93679	6.49532	7.11334	7.81013	6.23198	7.21534	6.76836	5.39454	8.57028	6.90548	5.82609	8.08945	7.51263	7.40115	8.08153	7.58756	6.89162	7.40772
MMP-24 / MT5-MMP	12.3237	12.1913	11.9224	12.2204	12.2674	12.3707	12.0998	12.024	12.2502	12.2934	12.0779	11.8286	11.9643	12.1143	12.4615	12.1964	12.1369	12.2966	11.8085	12.2533	12.3588	12.1055	11.977	12.2219
MMP-3	6.28017	6.28207	8.29115	7.8884	6.29765	7.12682	6.11751	6.55336	7.09266	8.44299	6.68409	7.17807	5.9374	6.8104	8.87487	7.11608	6.1235	7.73027	7.43932	6.75221	7.96971	7.30823	6.87552	7.74382
MMP-9	6.25715	7.261	8.09715	7.79162	6.00143	7.32348	6.66328	6.85071	7.33556	8.02622	6.49147	7.25267	6.25113	6.17674	8.60574	7.11382	5.93974	7.78145	7.84628	7.29666	8.26778	6.8921	7.16442	7.61882
NGF R / TNFRSF16	5.30947	7.97305	7.7782	8.08101	5.74645	7.18661	6.9772	7.59118	6.80654	7.66372	6.93504	7.75898	6.75705	6.71558	7.86798	8.02269	7.82352	7.87976	7.7706	8.90231	7.39076	8.49764	8.08756	8.35792
NOV / CCN3	11.1316	10.932	10.4969	11.1416	11.0107	11.4901	10.5886	10.8011	10.2512	11.2384	10.6412	10.8613	10.6302	11.0632	11.3598	10.8426	11.0535	11.4104	10.6917	11.2778	11.3341	11.0505	11.2412	11.4449
Neuregulin-3 / NRG3	11.0794	10.8019	10.1005	10.7039	10.4427	11.2482	10.4655	10.2959	8.73947	10.8517	9.36218	9.85635	10.3119	10.0365	10.9906	10.2902	9.25206	11.3004	8.99864	10.8095	10.8659	10.554	10.4739	11.1406
Neurturin	5.25583	6.84583	7.17283	7.23837	5.43194	5.70541	5.4889	6.44258	6.11559	7.65673	6.14545	6.58707	5.57607	6.90107	7.36705	7.71235	6.74583	7.57067	6.94833	8.78349	7.47904	8.32407	7.18134	8.14539
OX40 Ligand / TNFSF4	10.3334	9.58411	10.0997	9.82218	9.64676	10.1297	9.91176	9.32512	9.61765	9.98044	8.5346	9.14987	9.92283	9.43831	10.3035	9.23529	8.66085	10.2038	10.3589	9.81234	10.1425	9.6418	9.05553	10.4103
Osteoactivin / GPNMB	11.201	11.0089	10.6695	11.182	11.2131	11.3326	10.9578	10.8721	10.9234	11.3628	10.4958	10.7638	10.6692	11.1644	11.4558	10.8269	10.9998	11.5554	10.6135	11.3417	11.3222	10.9776	11.1454	11.1148
Osteopontin	4.91586	7.23947	6.50491	5.99375	5.74294	6.64639	5.33728	7.27485	6.29069	6.11827	6.41354	6.48441	5.24503	5.19895	6.79296	6.14197	6.07799	6.0969	6.90196	7.67474	6.15642	5.50447	6.04456	7.04404
Osteoporotegerin	7.248	10.8872	9.65497	9.50138	10.1052	8.75731	8.83532	10.2924	8.53755	9.21232	9.42397	8.54949	9.39122	10.4165	9.7742	9.13259	9.68347	9.04648	9.32343	10.6827	9.2306	9.69473	10.1657	9.042
P-Selectin	8.98336	9.41225	8.92997	10.5641	8.53469	10.2517	9.2685	9.07301	8.74835	10.9537	9.10211	9.57052	9.31029	9.00019	10.1567	9.34698	8.92102	10.6627	10.1265	10.1501	9.59583	10.7082	9.11331	10.2055
PDGF C	6.90615	7.21794	8.54138	8.25921	6.31578	7.96261	7.37868	6.66831	7.4565	8.6098	6.70622	7.3966	8.4398	6.33687	9.43554	7.46949	6.36574	8.06405	7.97378	7.46621	8.45099	7.84247	7.17174	8.18116
PDGF R alpha	6.26766	6.18035	8.27406	7.28808	5.90924	7.4404	6.49363	6.54164	7.37648	10.2677	8.19067	7.12984	5.94229	6.05256	8.56244	7.39518	6.20747	7.14647	7.95654	6.30907	8.21297	7.11252	6.85293	7.82746
PDGF R beta	7.39597	8.3031	8.81002	8.4108	6.62037	8.03621	8.24039	6.4981	8.05487	8.64931	7.4627	7.61049	7.5282	7.66449	9.26867	7.80162	6.80202	8.30816	8.50228	7.62651	8.69038	8.69097	7.76648	8.2685
PF-4	8.15124	7.93364	8.86546	8.81096	7.44886	10.0349	9.4135	7.2086	9.65757	11.8777	10.024	7.98315	7.57454	8.8091	9.47449	7.67067	7.02468	8.71354	10.2868	7.85163	8.8427	8.36216	7.6508	8.32093
Pentraxin3 / TSG-14	10.2076	9.44417	9.74254	9.74341	9.8852	10.3017	9.82081	8.93276	10.2383	11.1143	9.83303	9.09449	9.51828	9.52914	10.2133	9.03503	9.02046	9.94046	10.0546	9.48992	10.1716	9.71212	9.653	10.3482
PlGF-2	8.17668	7.86691	8.98975	9.45077	8.58102	9.23892	8.82098	6.77167	8.2323	9.35486	7.49296	7.55397	8.81222	8.23063	9.97397	8.36323	6.67897	8.49653	9.6417	8.99479	10.3679	9.9935	8.76189	10.2068
Progranulin	7.2026	8.04609	8.6146	8.77796	7.16225	8.19497	7.34576	7.71963	8.06917	8.74426	7.94621	7.75236	7.54611	7.91734	8.90931	8.12836	7.89169	8.45883	7.89672	7.8495	8.71654	8.21067	7.7328	8.02874
Prolactin	11.4888	11.2531	10.9792	11.2467	11.3318	11.6546	11.0297	10.9041	11.2791	11.5312	10.7765	10.6454	11.0671	11.0547	11.7063	10.8286	11.1253	11.6267	10.9759	11.234	11.516	11.1412	11.293	11.4846
RAGE	10.5332	10.9801	10.8916	11.5582	11.1797	11.886	11.0598	10.5431	11.2011	11.8367	11.082	11.5416	11.0117	9.90088	11.6437	11.6522	11.1515	11.4922	11.1856	10.1489	11.276	11.4146	11.7607	11.6862
RANTES	10.9731	10.5862	10.4082	10.8079	10.8914	10.9158	10.7233	10.8925	10.5983	10.8928	10.3624	10.6575	10.5434	10.7636	11.1487	10.5662	10.7459	10.5987	10.5869	11.3825	10.807	10.9169	11.0494	11.0897
RELM beta	11.5528	11.2421	11.05	11.2468	11.5092	11.5287	11.1083	11.2649	11.2207	11.5141	10.6883	10.4696	10.4215	10.8951	11.4354	10.5302	10.8687	11.5522	11.1034	11.1242	11.0893	11.0705	10.9853	11.4575
Resistin	11.627	11.5978	11.1125	11.0916	11.6005	11.7095	11.4251	11.4821	11.4995	11.3129	10.9738	10.7996	11.2098	11.3469	11.6585	10.7489	11.1039	11.7451	11.1669	11.5367	11.0758	11.1345	10.919	11.6739
S100A10	5.10387	7.10605	6.43882	6.28551	6.11675	7.77857	5.89451	6.34987	6.23839	7.5651	6.93275	7.7749	6.39189	7.03626	6.86937	6.90845	5.87917	6.4868	7.53363	7.27972	7.50959	6.35875	7.31341	8.57557
SCF	5.17809	5.03734	6.13321	5.74483	5.54719	5.71777	5.40423	5.5644	6.17597	6.42898	5.9759	6.66452	5.41387	5.26777	6.85514	6.11882	5.33395	6.04167	7.27056	5.64507	5.99703	6.30807	5.60335	7.05559
SCF R / c-kit	6.25375	7.52974	7.9781	7.39112	5.94975	7.42802	6.20817	6.57232	7.1547	8.33707	6.38929	7.36806	6.02037	6.86218	8.56762	6.45224	6.08535	7.66822	8.11615	7.34977	8.52456	7.47097	6.75385	7.84541
SDF-1	8.18638	8.04505	9.03362	9.34125	8.1766	9.76199	8.48552	7.9103	9.21521	9.27415	8.94117	8.69873	8.20561	7.41306	9.73642	8.62865	8.51013	9.1944	8.2845	7.76135	9.03564	8.67492	8.92119	9.09776
SIGIRR	7.58789	7.81996	8.32175	8.5153	6.61516	8.3256	7.04218	7.00419	7.58668	8.15784	6.63626	7.89779	7.52903	7.35781	8.95055	7.54937	6.63135	8.33834	7.83043	7.17501	8.67591	7.55986	7.71408	7.9266
SLPI	9.54354	9.2032	9.15469	9.31024	8.30262	9.82635	10.2876	8.38779	9.70105	10.9045	9.72772	8.05929	10.3992	10.2146	10.1467	8.88647	8.25714	9.66973	9.89836	9.18812	9.0526	8.65314	8.10942	8.44066
SPARC	10.0363	10.7622	9.97108	10.1022	10.3289	11.8211	10.1146	11.0489	10.3653	10.5402	10.3296	9.77663	10.3468	10.6153	10.2857	9.36366	9.97322	10.6524	10.6395	9.43454	9.64892	10.0747	9.02453	10.3299
Serum Amyloid A1	5.99152	6.87682	8.04924	8.17085	6.07808	6.8485	5.9445	6.14583	6.86585	8.0114	6.07202	6.54059	5.80235	6.45642	8.18353	7.10306	5.8178	7.45342	7.81965	7.1263	8.22149	7.60979	7.14514	7.72174
Shh-N	7.95772	7.16073	8.46314	8.71418	6.30037	7.21138	7.32181	6.3522	7.58366	9.28222	7.19795	7.59121	7.39895	7.65861	8.86708	7.79347	6.69264	7.93158	9.08685	7.80484	8.95491	8.68899	7.79838	8.65475
Soggy-1	10.7055	10.4826	11.2819	11.1902	10.1091	11.6427	11.7856	10.4774	11.2733	10.5561	11.5104	10.8515	11.1355	11.3776	11.482	11.2303	11.4392	10.6907	11.16	11.5877	11.0219	10.6548	11.0782	11.4427
Spinesin Ectodomain	11.4265	11.1601	10.8455	11.2681	11.3519	11.4368	10.9977	10.85	11.0321	11.1756	10.4325	10.7298	11.0641	11.0767	11.7572	10.8642	11.0414	11.5912	10.8314	11.1374	11.4505	11.1715	11.1923	11.2395
TACI / TNFRSF13B	11.3879	11.1005	10.5378	11.1599	11.1042	11.3494	10.9224	10.903	10.8264	11.0743	10.3417	10.8786	10.7782	11.1897	11.5344	10.8478	10.9836	11.4956	10.7642	11.0663	11.2361	11.1814	10.952	11.2833
TARC	4.84375	9.3208	6.40384	5.21258	9.66554	7.88216	5.34007	8.27028	6.73885	8.52803	8.44451	7.34165	5.33417	9.23184	6.75831	6.76972	8.20125	6.39142	7.54299	9.94326	6.98486	8.71629	8.15434	9.46316
TCA-3	11.7838	11.5182	11.2004	11.2247	11.4116	10.2273	11.2907	11.2162	11.3671	11.9681	10.7661	10.6915	11.3168	11.2966	11.7562	10.7292	10.8481	11.6801	11.103	11.3035	11.459	11.1024	11.1734	11.3944
TCCR / WSX-1	5.073	5.26255	6.80336	5.13733	5.89391	6.37553	5.52671	5.99887	7.63334	10.4928	8.90682	7.28218	5.18721	8.03299	7.20981	6.57844	7.63574	6.96179	6.88764	6.11813	6.04354	6.79906	5.64266	7.53461
TECK	11.4281	11.5162	11.05	11.368	10.6731	12.2332	11.6655	11.1148	11.568	11.0709	11.2245	11.1626	10.842	12.5106	11.5628	11.2707	11.2417	11.4197	10.8644	12.3504	11.2961	11.289	11.1869	11.7839
TFPI	5.24234	5.28631	6.08864	5.75836	5.84021	6.84128	5.52963	5.74392	6.00767	6.87287	6.98827	7.13793	5.52	5.21391	6.36787	6.08775	5.63801	6.48225	7.14609	5.7224	6.07186	6.61282	6.14229	7.15872
TGF-beta 1	11.9575	11.0689	11.7225	11.9285	11.4505	11.4793	11.142	10.7888	11.5669	11.6726	9.84073	10.0735	11.0785	10.8902	12.093	10.546	10.5427	11.7456	10.9164	11.3048	12.0694	10.9121	11.1186	11.245
TGF-beta 2	7.74316	8.38588	9.03635	8.35918	7.37178	8.7979	7.58399	8.49275	8.95426	10.1171	8.29061	7.98277	7.54049	8.62515	8.39662	7.80206	7.38505	7.99582	8.6428	8.72442	8.77314	8.16003	7.36805	8.63713
TGF-beta 3	10.7512	9.77291	11.0591	10.7915	8.92174	10.5518	10.4298	9.10719	10.6786	10.3729	7.43315	10.0591	10.3923	9.25075	11.4647	10.2501	9.54598	10.453	11.1628	10.1587	11.7292	11.0309	10.7386	11.3618
TGF-beta RI / ALK-5	6.45583	7.63114	8.18792	8.18745	6.27473	7.6961	6.4485	6.47026	7.44556	8.54624	6.42871	6.84034	6.65641	7.07604	8.79192	7.55084	6.55487	8.07052	7.53906	7.23589	8.42504	7.84854	7.48838	7.70102
TGF-beta RII	7.32237	7.98523	8.73489	9.15998	7.9165	8.95592	7.73427	7.66634	8.82995	10.2316	9.06054	8.40916	7.69806	8.60316	9.32052	7.98352	7.74006	8.87952	8.28231	7.45141	8.64649	9.03854	8.18632	8.71877
TIMP-1â€	6.26699	7.05969	8.73026	8.66795	6.1773	8.21798	6.81627	7.1964	7.5657	8.30955	6.57639	7.7317	6.308	7.62885	8.74323	7.91447	7.615	8.20147	7.46811	7.31306	8.6625	8.02509	7.33382	7.80347
TIMP-2	13.7605	12.8436	13.0322	13.1632	12.4836	12.475	12.6355	12.5318	12.8164	12.8293	11.6161	11.8483	12.3432	12.5778	13.5421	12.0654	12.0214	12.7648	12.5148	12.7254	13.4477	12.2969	12.3272	12.5116
TIMP-4	5.12677	5.25282	6.95296	5.25497	6.4072	7.9721	5.26291	5.50259	6.8836	7.55647	6.79359	6.79133	5.24964	5.12766	7.26926	6.54228	5.40523	6.92859	7.31718	7.19965	7.23167	6.9374	5.80156	8.70695
TL1A / TNFSF15	10.834	10.8721	10.424	10.5397	10.8684	11.2412	10.2844	10.5128	10.5316	10.5607	9.98062	10.0315	10.2829	10.5067	11.2306	10.0758	10.2266	10.997	10.4607	10.852	10.7885	10.3858	10.5155	10.9688
TLR1	11.252	11.0143	10.8073	11.1577	11.2163	11.2437	10.872	10.6471	10.9285	11.1026	9.74759	10.0677	10.6196	10.6167	11.5327	10.2919	10.1742	11.2536	10.4086	11.1099	11.1637	10.7262	10.6437	10.8604
TLR2	11.2753	11.3956	10.3416	10.5121	11.1879	11.0922	11.695	10.2768	11.5371	12.2428	11.1907	10.6868	11.2343	11.9812	11.2697	10.5437	10.7165	11.7226	11.2298	11.3368	10.7095	10.8929	10.6576	11.4433
TLR3	9.24831	7.82822	6.34929	8.39531	7.40774	8.25507	7.25307	7.53728	7.07356	9.34143	7.14831	8.27884	6.93146	6.77091	7.08261	8.33514	7.46258	8.77504	8.68726	7.89434	6.86119	8.94343	7.11286	9.70711
TLR4	7.59289	8.62553	7.64126	8.77993	6.34641	8.70551	8.06747	6.19915	6.42234	8.50073	8.366	8.85266	7.6551	7.78899	7.68562	8.09051	7.63131	7.86542	8.4447	7.79285	8.27755	8.87738	8.38261	9.51122
TMEFF1 / Tomoregulin-1	11.0011	10.7088	10.2869	10.366	10.988	10.7055	10.481	10.2965	10.1496	10.3529	9.5464	9.6739	10.3036	10.2063	10.6943	9.82068	9.80363	10.6711	10.3173	10.4539	10.5922	10.2112	10.5149	10.8548
TNF RI / TNFRSF1A	6.54763	7.26081	7.86348	8.40519	6.37197	7.84904	6.6503	6.2797	7.70726	8.59678	6.213	7.31202	6.60556	6.60832	9.06112	7.54812	5.83944	8.2063	8.64377	7.73927	8.78803	8.24538	7.88442	8.45711
TNF RII	7.88608	8.33926	8.84065	9.07021	7.15434	9.18084	8.45415	8.02836	7.87831	9.37907	6.65303	7.71601	8.48836	8.33661	9.65278	8.18721	6.79913	9.30044	9.02741	8.62158	9.28755	9.13877	8.62676	8.87224
TNF-alpha	10.8561	10.4095	10.6545	10.9268	10.5338	10.7809	10.4118	10.0924	10.4885	10.7762	9.4907	9.98333	10.4468	10.4165	11.3735	10.107	10.2033	10.919	10.4866	10.6268	11.1689	10.5903	10.8015	10.8959
TNF-beta / TNFSF1B	10.8161	10.3955	10.5459	10.6496	10.3304	11.0321	10.6914	10.2506	10.8296	11.2231	9.75996	10.1876	10.6219	10.3516	11.1874	10.3719	10.0782	11.1136	10.564	10.2831	11.0088	10.5912	10.6091	10.8785
TPO	10.6103	9.91957	10.2027	10.4025	10.0668	10.6291	10.1444	9.79093	10.1132	10.4496	9.32961	9.92464	9.98025	10.1393	11.1101	10.251	10.0354	10.9855	10.2564	9.72429	10.97	10.417	10.4366	10.8014
TRAIL / TNFSF10	11.8561	12.0783	11.6746	11.8877	12.5995	13.0024	12.0324	9.57695	11.4964	12.302	13.1141	12.5711	10.6807	10.154	12.1474	11.6701	12.4275	9.73918	9.58186	8.54352	11.9958	12.3249	12.1029	12.0144
TRAIL R2 / TNFRSF10B	10.2298	9.84628	9.56232	9.12091	9.34801	10.0941	9.29738	9.16754	9.24615	9.9101	8.70076	8.95564	9.09803	9.2356	10.1718	8.94326	8.17232	9.74943	9.83403	9.86415	9.67396	9.2202	8.96574	9.90532
TRANCE / TNFSF11	6.26267	7.36147	8.71461	7.95148	6.4297	8.34245	6.67111	6.48205	7.73301	11.5607	8.97374	7.61202	6.7999	7.13751	9.18473	6.9539	6.25073	8.15148	8.71031	7.54425	8.62912	7.27502	6.86916	8.18796
TREM-1	4.91851	5.29852	6.38726	5.14347	5.35549	5.36753	5.12401	5.57731	5.97485	6.5264	5.63067	6.03962	5.19573	5.41461	6.15806	5.98496	5.26863	5.92631	6.7379	5.92943	5.51777	5.24103	5.6065	5.81532
TROY	11.1714	10.8652	10.5126	10.6413	10.6469	11.0255	10.7441	10.5153	10.5572	10.5488	9.57419	10.0332	10.6204	10.5527	11.1069	10.0504	9.74985	10.9386	10.5451	10.8671	10.9692	10.1558	10.192	11.0438
TSLP	5.05411	8.50912	6.47147	5.62525	6.0585	6.37644	5.64932	7.51621	5.99545	8.16376	6.93373	6.98127	5.48793	6.58458	6.80013	6.42212	6.68122	6.36036	7.72304	9.7883	6.07672	7.49179	7.92724	9.48047
TSLP R	10.9037	10.8493	11.0361	10.9596	10.7832	11.4004	10.7097	10.7936	11.7929	11.7533	10.4749	11.0804	10.8614	10.9399	11.4514	10.7871	10.8448	11.2592	10.8906	10.8713	11.1093	10.3859	10.6534	11.329
TWEAK / TNFSF12	11.3138	11.0388	11.0453	11.0984	11.1689	11.2666	10.7164	10.6983	10.9778	11.0718	9.9175	10.3818	10.8067	10.6682	11.6072	10.4739	10.2915	11.4799	10.4262	10.8836	11.2738	10.7132	10.8628	11.2346
TWEAK R / TNFRSF12	11.3812	10.9724	10.9326	11.0596	11.0584	11.3431	10.8359	10.5442	11.0562	11.6906	10.0815	10.3779	10.7448	10.8025	11.5262	10.3635	10.3952	11.3546	10.6367	10.8246	11.1761	10.6157	10.7543	11.1441
Thrombospondin	10.7473	10.2785	10.8573	10.8168	10.2861	10.9185	10.6782	9.76636	10.7468	10.5252	9.79266	10.3417	10.6838	10.145	11.6262	10.4869	10.659	11.1752	11.1956	8.75882	11.5763	11.1666	11.2789	11.5104
Thymus Chemokine-1	9.30692	8.97903	9.02069	9.74362	8.18909	9.2203	8.96086	7.74392	8.67317	9.34042	7.52045	8.1325	9.23699	8.17582	9.68278	8.7288	8.91138	8.98684	9.75281	9.38141	9.51976	9.68177	8.95468	9.48034
Tie-2	6.6699	7.68393	8.53392	8.53149	6.186	7.95251	6.74023	6.32281	7.60034	8.33452	6.30298	7.82326	7.09028	6.04117	8.8022	7.93006	7.20554	8.23207	7.39277	7.2896	8.65551	7.92853	7.24592	7.84942
Ubiqultin	12.0622	11.5429	11.6537	12.0476	11.5207	11.6574	11.224	10.9882	11.6454	11.7966	10.0363	10.4831	11.2432	11.346	12.2369	10.7979	10.7944	11.8871	11.2271	11.5431	12.2906	11.2363	11.2109	11.4234
Urokinase	7.78387	8.76921	8.84566	8.94585	6.91318	8.354	7.48661	6.66673	7.86717	8.79411	6.65187	7.80007	7.93196	5.91311	8.88013	7.87791	6.825	8.33326	7.80875	7.76158	9.09041	8.28817	8.1577	8.53193
VCAM-1	7.18916	7.78785	8.50935	8.59704	6.85949	7.88019	7.15064	6.17923	7.61212	8.90734	6.8368	7.52207	6.61988	6.37358	9.01155	7.89679	7.33406	7.46496	7.28013	7.23963	8.71569	8.05094	7.61878	7.68831
VE-Cadherin	6.32617	7.60114	8.56009	8.30756	6.78661	8.10578	6.91095	6.92273	8.0473	10.4469	9.04678	7.68631	6.28573	6.59027	9.09848	8.07316	7.63923	8.51919	7.8474	6.80961	8.04126	8.26023	7.76908	7.66586
VEGF	6.07745	7.44277	8.33515	7.8218	6.46428	7.75254	6.82183	6.93657	7.6903	8.08373	7.32243	7.62913	6.1047	6.93596	8.64604	7.77479	7.24567	8.68551	6.68342	6.82328	8.19694	8.25177	7.56829	7.84511
VEGF R1	5.54479	6.66428	8.12795	7.37833	5.82369	7.33059	7.10322	6.10543	7.13401	7.43116	6.00306	6.87426	5.99736	5.91458	8.29414	7.13857	6.15463	7.49954	7.24665	7.05379	8.0229	6.584	6.69935	6.95592
VEGF R2	5.47579	6.94285	8.43614	7.77416	6.13142	7.36173	5.58269	6.3286	6.93436	8.58352	6.45429	7.12854	6.09437	6.70215	8.40823	7.24112	6.02343	7.38147	7.35229	7.4665	8.15256	6.92266	6.59361	7.75389
VEGF R3	5.87753	6.72559	8.60199	7.79723	6.33035	7.34551	6.34327	5.85978	7.87211	8.98109	6.16097	7.2314	6.65555	7.09911	9.00707	7.23156	6.02509	7.82189	8.93466	7.29753	8.38125	7.52568	7.16816	8.72109
VEGF-B	9.12726	8.71893	8.78979	9.41605	8.5695	9.49114	7.75876	7.64412	8.72167	10.2226	9.33915	8.68323	8.13179	9.05975	9.96976	8.2214	8.45068	9.06798	8.49638	8.87608	8.67697	8.94699	9.39756	9.17052
VEGF-D	11.5167	11.2511	11.0841	11.1964	11.3184	11.4986	10.9339	10.7903	11.1734	11.1883	10.3189	10.5323	10.9729	10.8672	11.7803	10.5384	10.5594	11.5616	10.5185	11.1099	11.3766	10.8659	11.0103	11.2919
VEGFC	11.4736	11.2705	10.8283	11.1801	11.1332	11.3531	9.76587	10.7245	11.0057	11.0771	10.4144	10.4223	10.7062	10.6886	11.5511	10.3781	10.3227	11.4888	10.728	11.3931	11.2193	10.6472	10.7715	11.2525
WIF-1	5.22018	5.98033	6.1518	6.41315	5.71723	5.94438	5.4115	6.04565	5.9563	8.31501	6.39536	6.95746	5.39599	6.86218	7.28785	6.65654	5.67446	6.4689	6.82227	5.93554	6.47802	6.33322	6.10324	7.14248
WISP-1 / CCN4	11.4808	11.1092	10.4614	11.1548	11.2686	11.653	11.0147	11.4727	11.0833	11.8528	10.7704	10.324	10.8012	11.3523	11.5436	10.9053	10.8384	10.6017	10.3818	11.0118	11.1667	10.116	11.2147	11.7015
b FGF	11.5432	11.5824	11.0164	11.4593	11.6286	11.6433	11.3605	11.5838	11.1353	11.7684	11.0849	11.0241	11.3562	11.3487	11.61	11.2091	11.4201	11.7783	10.9164	10.997	11.2988	11.3485	11.3275	11.3478
beta-Catenin	7.42497	9.85759	7.20776	7.01041	6.99144	7.80556	9.21902	8.18747	6.72463	7.17847	8.85205	9.95565	8.78356	9.22429	6.37937	7.93227	8.7298	9.6874	9.13681	9.17333	6.81673	7.67925	10.376	11.0177
uPAR	5.01749	5.15659	6.13585	5.46573	5.3255	5.23153	5.02656	5.793	6.05949	7.47361	5.34621	6.1085	5.26485	5.23589	6.39393	6.54231	5.1838	5.59165	6.19692	6.87631	6.414	6.63834	6.4067	6.29863

## Sheet: 5d_liver arrays
Normalized BONCAT Array Data of Liver Samples
Legend: SV - Sham SN - Sham+NBE MV - MI MN- MI+NBE
protein	SV2	SV3	SV5	SV6	SN1	SN2	SN4	SN6	MV3	MV6	MV7	MV8	MN1	MN3	MN5	MN7
6Ckineâ€	11.3737	11.5437	11.0683	11.1018	11.3326	11.3832	11.2548	10.5179	11.4982	11.2138	10.9039	11.3793	11.3664	11.3246	11.0927	11.232
ALCAM	10.8386	11.187	10.7553	11.0376	10.7357	10.7738	10.6388	10.5132	10.8007	10.7177	10.4428	10.8173	10.8358	10.8772	10.7628	10.8517
AR (Amphiregulin)	4.38081	4.4571	5.26514	7.37117	4.86516	4.77877	4.57406	6.02588	4.53261	4.2375	6.43936	3.40196	6.42907	9.7202	4.73905	5.00799
Activin Aâ€	10.6848	11.2086	10.8383	11.0608	9.93725	10.851	10.6548	10.685	10.9256	10.7728	10.4621	10.9736	10.8786	10.9565	10.8995	10.8547
Activin C	11.5179	11.3869	11.2995	11.0488	11.4892	11.5251	11.3377	10.4997	11.5966	11.4235	11.1342	11.5131	11.5567	11.4859	11.3197	11.5602
Activin RIB / ALK-4	11.0285	11.1194	10.8277	11.0595	10.9922	10.9674	10.8589	10.5532	11.1141	10.9217	10.7624	11.1488	11.047	10.8347	10.9881	11.0452
Adiponectin / Acrp30	10.8895	11.5853	10.9712	11.3913	10.7791	10.8314	10.9328	10.8579	10.9303	10.9718	11.0912	10.949	10.9476	11.0219	10.9984	10.9694
AgRP	11.2829	11.7729	11.1146	11.1839	11.2719	11.2971	11.1152	10.6519	11.4049	11.2802	10.9483	11.2842	11.2756	11.3121	11.1139	11.2674
Angiopoietin-like 2	4.36053	9.14123	7.59949	7.94476	5.08191	5.76023	4.66673	7.2573	4.11414	7.27705	7.28448	4.17143	6.97223	10.2187	7.03946	6.93825
Angiopoietin-like 3	10.9226	11.3949	10.8311	11.1896	10.9528	10.9433	10.9475	10.9356	10.8794	10.9949	10.6759	10.858	10.7727	10.5864	10.8051	10.7428
Artemin	10.523	11.7414	10.5641	10.9995	10.3919	10.5282	10.3407	10.5953	10.53	10.6926	10.3893	10.6657	10.5376	10.6695	10.6526	10.7051
Axl	10.205	10.8864	10.3637	10.6317	10.1023	10.3518	10.093	10.2708	10.3393	10.2672	10.124	10.5124	10.2454	10.4165	10.2368	10.4678
B7-1/CD80	9.23613	10.9931	7.96822	10.9365	7.53129	10.7059	7.51169	10.3948	10.345	10.4837	8.9265	10.7694	10.1882	10.7898	10.1919	10.7095
BAFF R / TNFRSF13C	11.1156	11.2809	10.9658	10.9736	10.9737	10.843	10.9458	10.5036	11.1547	10.9429	10.904	11.1881	11.0761	11.0882	11.0601	10.7291
BCMA / TNFRSF17	11.5756	11.5102	11.3741	9.35918	11.4576	11.6243	11.3725	10.6615	11.5845	11.5164	11.272	11.5911	11.4883	11.5941	11.4335	11.5334
BLC	11.1757	11.5614	11.2207	11.4793	11.1602	11.2919	10.9833	11.001	11.361	11.2295	11.0404	11.4075	11.1952	11.3698	11.2744	11.3531
BTC (Betacellulin)	10.2601	10.9465	10.4953	10.9279	10.425	10.362	10.1891	10.5121	10.3544	10.1085	10.2406	10.388	10.3543	10.5297	10.5325	10.4867
CCL1 / I-309 / TCA-3	4.44911	6.37644	6.79399	5.70066	5.58877	5.51535	7.77692	5.47297	3.86471	5.77594	7.70166	3.87389	5.18065	9.51776	5.66803	6.21691
CCL28	4.36704	4.55058	5.99098	6.20136	4.93876	4.81239	4.65366	5.51486	3.93893	4.30776	6.51095	3.65509	4.70395	5.3488	4.72034	4.7823
CCL4 / MIP-1 beta	10.6598	11.0797	10.5076	10.7844	10.5372	10.425	10.3873	10.3203	10.5873	10.3316	10.2087	10.6668	10.6532	10.33	10.4166	10.5451
CCL7 / MCP-3 / MARC	6.24116	7.08781	6.39694	7.4673	5.29235	6.64067	4.79157	6.3558	3.8346	6.27507	6.90828	3.82354	6.73767	10.3404	7.12358	7.8823
CCL8 / MCP-2	11.2473	11.6951	11.1742	11.3975	11.1712	11.1455	11.1276	10.8797	11.2787	11.2074	11.1609	11.2472	10.9165	11.2444	11.1647	11.0776
CCR10	10.7423	11.0948	10.8219	10.9684	10.7268	10.7633	10.6431	10.4239	10.731	10.7265	10.4481	10.9046	10.6849	10.8818	10.7177	10.8164
CCR3	11.0634	11.4274	11.3489	11.4298	11.1489	11.282	11.116	11.1411	11.1914	11.0673	11.1242	11.3134	11.0976	11.2277	11.3636	11.2813
CCR4	4.36885	4.55461	5.696	6.62663	5.06952	4.89237	4.53977	5.07105	3.86031	4.30011	6.16869	3.78084	9.69265	10.2611	4.52922	5.17289
CCR6	9.12839	10.2457	9.46424	10.1092	9.40166	9.52828	9.08778	10.4502	8.88444	9.76137	9.99025	8.99635	9.91102	9.84489	10.0005	9.10397
CCR7	11.1026	11.2532	11.0235	11.025	11.0067	11.1283	10.9815	10.5675	11.1752	11.0263	10.7824	11.2314	10.98	11.1699	11.0168	11.1626
CCR9	10.8549	11.4444	11.3965	11.6351	10.9982	10.9497	10.8831	10.9377	10.8992	10.9182	11.3588	10.9808	10.9747	10.9938	11.0644	10.976
CD11b	12.4282	12.0193	11.8789	11.4581	12.1939	12.2519	12.117	10.8625	12.485	12.1967	11.6823	12.1799	12.2311	12.1955	11.8506	12.1041
CD14	8.2176	10.3296	9.86975	11.4852	9.75179	9.84852	9.09647	11.7605	7.5978	10.0245	10.6591	10.144	8.52409	8.18849	9.53619	10.295
CD27 / TNFRSF7	11.4594	11.4551	11.1885	11.0746	11.3015	11.3542	11.2631	10.533	11.4186	11.3195	10.9733	11.3836	11.4183	11.365	11.2397	11.3901
CD27 Ligand / TNFSF7	10.6051	11.31	10.7296	11.0367	10.5222	10.6215	10.4638	10.5295	10.8609	10.7471	10.5318	10.841	10.7429	10.809	10.8729	10.8222
CD30	11.4307	11.5665	11.1684	11.1107	11.3248	11.2359	11.2303	10.57	11.4622	11.2147	11.0233	11.3758	11.3301	11.2347	11.1931	11.2603
CD30 L	4.2931	4.5373	5.15313	5.33689	4.98558	4.81747	4.52365	5.26252	3.93622	4.26013	6.46641	5.51565	4.59162	5.14572	4.96458	5.03368
CD40	10.178	11.6134	10.4125	10.7943	9.78647	10.4444	10.1732	10.1286	10.4488	10.382	10.2285	10.4063	10.3813	10.527	10.4741	10.4125
CD40 Ligand / TNFSF5	11.3996	11.5504	11.2331	11.0923	11.3307	11.318	11.2317	10.6986	11.3791	11.2291	11.1193	11.4248	11.2471	11.1451	11.2431	11.3423
CRG-2	9.41204	11.5383	10.5487	11.3926	9.93606	10.845	9.18306	10.8949	9.80499	10.9817	9.9141	10.5282	9.7438	11.062	10.4559	11.1417
CRP	11.1051	11.6135	11.0481	11.2998	11.0077	11.0301	11.0465	10.8282	10.9913	11.0531	10.9179	11.0416	11.0455	11.1002	11.082	11.0807
CTACKâ€	12.4762	12.9758	12.6964	13.3421	12.8055	12.5471	12.4637	13.4326	12.2647	12.4721	13.1616	12.6092	12.3278	12.2042	12.8153	12.6418
CTLA-4 / CD152	7.93395	9.88902	9.94821	8.61463	8.82643	4.98212	8.90451	9.48597	9.12204	6.12227	10.9809	11.1332	8.80992	7.80412	10.7914	8.86367
CXCL14 / BRAK	10.5881	11.357	10.7639	11.2639	10.1043	10.3058	10.3303	10.3837	10.7989	10.1877	10.7353	10.9868	10.9234	10.8352	10.9232	11.0868
CXCL16	10.8821	11.8153	11.4104	12.004	10.7952	11.1713	11.1133	10.9413	11.3971	11.2506	11.7939	10.632	11.2485	11.1713	11.4681	11.3261
CXCR2 / IL-8 RB	10.6663	11.4413	10.7299	10.9438	10.5942	10.7259	10.4403	10.4397	10.6727	10.6538	10.4176	10.7527	10.6178	10.7346	10.7067	10.7266
CXCR3	11.1136	11.2473	11.0003	10.8989	10.9783	11.0408	10.9134	10.3764	11.0721	10.918	10.7331	11.1713	10.9618	10.9832	10.878	11.0285
CXCR4	10.6115	11.159	10.82	10.9471	10.7166	10.8621	10.6479	10.4965	10.9488	10.7523	10.7441	11.1905	10.7188	10.9549	10.9266	10.8755
CXCR6	10.9937	11.2461	10.8937	10.9031	10.8136	11.0012	10.828	10.3444	10.9125	10.9083	10.6607	11.0821	10.8799	11.0205	10.8277	10.9534
Cardiotrophin-1	6.08037	12.2202	7.55848	10.2454	7.92142	6.27361	6.79111	9.97658	6.86222	8.50037	9.22767	9.19901	6.34242	6.58612	7.86843	7.8728
Cerberus 1	10.956	11.6021	11.1738	11.2462	10.9788	10.9736	11.0016	10.8138	11.0517	10.9366	10.8233	11.1362	11.0167	11.1162	11.0613	11.1057
Chordin-Like 2	10.9408	11.252	10.9246	11.0398	10.9631	11.0552	10.6993	10.5226	10.9735	10.8573	10.6738	11.07	10.939	10.9905	10.7819	10.9554
Coagulation Factor III / Tissue Factor	4.34717	4.50368	5.44274	5.48528	4.7854	4.81393	4.55743	5.04141	3.83046	4.27971	6.06315	3.72922	4.47326	5.55571	4.40839	4.63885
Common gamma Chain / IL-2 R gamma	11.1524	11.4506	11.031	11.0536	11.0346	11.1783	11.0142	10.6384	11.1725	11.1158	10.9033	11.1593	11.0462	11.1638	10.994	11.1121
Cripto	11.5051	11.8615	11.3498	11.3638	11.4394	11.4962	11.2981	11.0002	11.4034	11.4515	11.2631	11.5762	11.3958	11.5296	11.3521	11.424
Crossveinless-2	4.3558	4.45593	5.22347	4.17851	4.76835	4.65814	4.50044	4.73404	3.77113	4.21405	6.32974	3.62107	4.48704	5.27009	4.57052	4.48951
Cryptic	10.9763	11.4558	11.1046	11.3158	10.9301	11.0331	11.0446	10.8098	10.9919	11.0256	11.0548	11.0056	11.0275	11.0733	11.1434	11.1253
Csk	9.02195	9.26209	8.87508	8.97702	8.62445	8.61684	8.53211	8.29111	8.71887	8.14414	8.8376	7.95531	8.55034	8.1515	8.71851	8.03481
DAN	7.63914	11.7407	9.84202	10.4272	7.85761	10.351	8.43713	9.87927	9.58553	10.5031	8.64711	9.8585	9.86115	10.5223	10.6117	10.3685
DKK-1	4.34903	4.49326	5.33709	3.87281	4.80069	4.71338	4.5568	4.56437	3.78466	4.23396	6.23382	3.68442	4.50227	5.558	4.45882	4.44026
DPPIV / CD26	7.06955	11.0387	8.51724	9.36134	6.5603	7.93833	7.764	10.3935	5.95108	9.12267	8.8486	8.38401	10.4298	10.3973	10.4914	7.8923
DR3 / TNFRSF25	4.32342	4.43564	4.95654	3.89325	4.78981	4.67637	4.46889	4.46961	3.77359	4.18921	6.12554	3.24119	4.48714	4.9955	4.38505	4.5039
Decorin	9.16464	10.98	9.85047	10.885	10.2666	10.4877	10.1028	10.4833	10.3612	10.3706	10.1024	9.44526	10.5433	10.7448	10.6804	10.7609
Dkk-3	11.2775	11.1793	11.1231	10.8386	11.2038	11.2516	10.7179	10.339	11.4172	11.1662	10.8182	11.3133	11.2582	11.2935	11.1965	11.2954
Dkk-4	11.2763	11.2534	11.0996	10.8663	11.2107	11.2889	11.2162	10.3975	11.3839	11.0649	10.9231	11.3413	11.2254	11.1232	11.1725	11.3328
Dtk	11.0391	11.7754	11.3951	11.8742	11.1575	11.2092	11.1115	11.8649	11.1953	11.1228	11.3935	11.3406	11.1696	11.1713	11.3358	11.2198
E-Selectin	8.23942	10.8563	8.10208	9.76545	9.55724	9.49784	7.58067	9.92654	9.35486	9.65531	10.3194	8.51322	10.7868	10.5654	9.92818	10.7458
EDAR	6.34733	7.22046	7.88936	9.35116	6.31291	5.63096	4.65642	9.44868	3.91827	5.23194	8.45863	5.47245	6.40885	7.98772	8.06225	7.4085
EG-VEGF / PK1	11.232	11.2034	11.0775	10.9715	11.0913	11.0906	11.0238	10.4191	11.1253	11.0657	11.0383	11.0861	11.0398	11.0868	10.9116	10.9787
EGF R	9.32219	10.6809	9.9919	11.4601	9.82328	10.8532	9.80709	9.968	9.83669	11.0377	10.6816	10.4733	10.9381	10.8712	10.6578	11.0156
Endocan	11.3069	11.3979	11.1918	11.0113	11.2007	11.1644	10.9949	10.5526	11.264	11.2014	10.9746	11.3598	11.1252	11.2005	11.0095	11.2267
Endoglin / CD105	10.9807	11.2592	10.8858	10.8597	10.9332	10.9336	10.7707	10.3351	11.0156	10.9563	10.5608	10.9976	10.8708	10.9786	10.8307	10.9694
Endostatin	11.2387	11.5107	11.2343	11.1891	11.1941	11.2189	11.1711	10.8223	11.192	11.1826	11.0718	11.2905	11.1824	11.2492	11.1218	11.087
Eotaxin-2	6.69537	9.07465	7.54131	8.69966	5.3638	7.34023	7.33346	8.05373	4.52974	7.02307	8.22778	6.57556	6.57797	9.95208	10.3312	8.67835
Eotaxinâ€	4.47489	4.57542	5.7092	4.6558	4.943	4.94328	4.63441	4.93555	3.90742	4.32571	6.23306	4.13994	4.58427	7.72247	4.57903	4.69762
Epigen	11.0078	11.0476	10.9417	10.6002	10.8856	10.9671	10.9204	10.1186	11.1081	10.9877	10.6334	11.0036	11.0577	10.9426	10.8257	11.0835
Epiregulin	10.8677	11.2895	10.9018	11.0054	10.878	10.8196	10.826	10.5423	10.8952	10.8615	10.6111	10.9914	10.9597	10.9922	10.932	10.8928
Erythropoietinâ€ (EPO)	4.47136	6.6737	6.24729	5.52692	5.24371	4.86658	5.1168	5.27487	3.84028	4.32425	6.2502	3.77257	4.65991	5.62521	4.71507	4.83982
FADD	11.3263	11.4035	11.2288	11.1231	11.2958	11.2803	11.2218	10.6199	11.4837	11.1601	10.878	11.3434	11.3288	11.2563	11.0376	11.3174
FAM3B	11.5524	10.6093	11.282	11.0751	11.4147	11.5179	11.3855	10.569	11.1477	10.9722	10.9883	11.5726	11.5058	11.4428	11.2916	11.4223
FCrRIIB / CD32b	11.4328	11.7761	11.4382	11.44	11.3288	11.283	11.1747	10.946	11.2634	11.266	11.2254	11.3923	11.1561	11.2614	11.109	11.2635
FGF R3	11.5724	11.5162	11.495	11.3595	11.4217	11.3844	11.3721	10.8541	11.502	11.4507	11.2822	11.6226	9.66633	11.4361	11.3489	11.46
FGF R4	11.1782	11.3448	11.1117	11.1439	11.1143	11.133	11.0451	10.6529	11.2378	11.0931	10.8746	11.2992	11.1227	11.2259	11.0757	11.2116
FGF R5 beta	10.9281	11.324	11.0019	11.0872	10.881	11.0837	10.9634	10.5606	10.9039	11.0749	10.9479	11.1296	10.9119	11.0345	10.9851	10.9166
FGF-21	10.5319	11.2491	10.7908	11.3771	10.541	10.6508	10.7515	10.8871	10.5375	10.6653	10.5353	10.8531	10.5771	10.8189	10.8457	10.7457
FLRG (Follistatin)	10.5365	11.1631	10.6556	10.6711	10.5254	10.6157	10.662	10.2236	10.6289	10.6612	10.4604	10.6938	10.55	10.6384	10.468	10.5136
Fas / TNFRSF6	11.4889	11.6945	11.3687	11.2319	11.2862	11.5439	11.4806	10.8989	11.6126	11.2631	11.2655	11.5863	11.4239	11.4524	11.4165	11.44
Fas Ligand	5.08886	8.48704	7.50602	8.34725	5.25337	6.19363	4.87925	8.02825	4.06864	7.97977	8.20191	6.54131	10.3833	9.87324	7.3688	7.45535
Fit-3 Ligand	4.52486	5.42105	5.74061	6.25165	5.01227	4.85236	4.77092	5.85402	3.98085	4.34501	6.19982	3.88129	4.85632	7.42247	4.64169	5.75468
Follistatin-like 1	10.2144	10.8906	10.5231	10.8929	10.3698	10.1631	10.4236	10.3711	10.4302	9.51305	10.227	10.3944	10.424	10.5237	10.6224	10.6065
Fractalkine	9.05331	10.7181	10.3765	10.0084	9.00631	9.41138	9.38271	9.5909	9.4894	7.39854	10.1674	9.31274	10.3598	10.0267	10.3159	10.5461
Frizzled-1	7.81922	9.84289	8.89886	10.6487	8.48421	6.37325	6.43719	10.3193	8.07399	7.78043	10.5755	10.8774	7.05976	9.52095	10.7294	9.05309
Frizzled-6	11.0593	11.3584	10.9145	10.9496	10.9964	11.079	10.9922	10.4297	11.1905	11.0149	10.8551	11.119	11.0158	10.9691	10.9297	10.9724
Frizzled-7	10.568	11.5619	11.0429	11.9181	11.6336	11.0826	11.1462	13.1935	10.0994	10.8886	12.3327	11.6981	11.2437	11.2325	12.3611	11.6581
G-CSF	6.52747	10.7806	4.99898	10.4134	5.34889	10.3598	6.2303	9.96179	6.30286	10.476	6.1839	10.6883	10.5497	10.4793	10.3873	10.5553
GDF-1	10.8162	10.859	10.7542	10.7948	10.5948	10.6996	10.5106	10.2024	10.6211	10.7549	10.5674	10.9743	10.6413	10.7873	10.6565	10.8953
GDF-3	11.0611	11.5067	11.1292	11.2398	11.0549	10.9449	10.9401	10.7902	11.124	11.1056	10.9778	11.2354	11.0307	10.9496	11.08	10.7954
GDF-5	12.011	12.6137	12.4816	12.0841	12.1416	11.8444	12.0885	11.513	11.5573	12.1041	11.9651	11.7969	11.5354	12.0337	11.6366	11.2837
GDF-8	9.357	10.4231	9.6761	10.6112	9.28384	8.93365	9.37392	10.6219	9.24622	9.52691	10.9825	10.3082	9.81325	9.57652	10.5509	10.916
GDF-9	4.30743	4.4404	4.92533	4.34842	4.77256	4.60753	4.44171	4.50026	3.79186	4.21658	5.83769	3.65628	4.43236	5.25393	4.42405	4.25581
GFR alpha-2 / GDNF R alpha-2	4.744	7.05879	5.60527	5.42708	5.0348	5.02089	4.8272	5.3464	4.53522	4.38196	6.50399	5.30415	5.56611	6.94556	5.57974	7.22261
GFR alpha-3 / GDNF R alpha-3	4.62264	5.06009	5.46543	4.55253	4.98891	4.78866	4.64028	4.78583	3.9143	4.39055	6.35864	4.04583	4.64121	5.68063	4.52843	4.72132
GFR alpha-4 / GDNF R alpha-4	10.8847	11.323	10.9318	11.0519	10.8823	10.8577	10.8512	10.5272	10.9771	10.6853	10.5882	10.9124	10.8898	10.852	10.8481	10.7718
GITR	6.36465	9.87312	7.39527	9.20174	7.02287	7.23222	6.49525	6.97487	7.28376	7.02358	7.34646	3.87263	10.435	7.764	7.27146	9.76754
GITR Ligand / TNFSF18	10.2843	10.8634	10.5103	10.8254	10.5755	10.3781	10.3055	10.2996	10.5458	10.1359	10.1515	10.4394	10.6228	10.3696	10.6184	10.5471
GM-CSF	10.4165	11.0251	10.376	10.8664	10.518	10.492	10.4034	10.2578	10.6559	10.2624	10.3706	10.7217	10.7441	10.6267	10.6838	10.6716
Galectin-3	11.9047	13.2426	12.1244	13.496	12.3722	12.1465	12.3477	13.3045	12.0746	12.4741	13.0226	12.8128	11.9911	12.1959	12.3032	12.2709
Glut2	10.1944	10.8004	10.3224	10.5873	10.2246	10.0942	10.1898	9.88778	10.1799	9.89126	9.84758	10.1954	10.2579	10.189	10.3573	10.2447
Granzyme B	5.09223	7.96515	6.99624	7.25774	5.20846	5.6324	4.60114	6.18853	3.99293	4.38273	6.79409	4.36907	9.81716	6.20407	6.66168	8.1369
Granzyme D	11.6742	11.5373	11.4759	11.3679	11.4631	11.1234	11.3631	10.8107	11.5622	11.4403	11.3496	11.492	11.4272	11.0827	11.2775	11.3584
Granzyme G	11.2869	11.4667	11.1372	11.131	11.1489	11.0477	11.0278	10.5926	11.2133	11.1083	10.9182	11.2044	11.1227	11.1229	10.9034	10.992
Gremlin	4.36693	4.53089	5.29497	5.24074	4.84454	4.9458	4.42627	4.44335	3.76728	4.26924	5.894	3.43747	4.41139	5.29645	4.30338	4.26378
Growth Hormone R	5.42949	4.53034	5.93846	7.72464	4.84862	4.94617	4.50224	6.48695	3.81878	4.2909	6.18209	3.91539	4.51008	5.26393	4.41176	6.45182
HGF R	10.438	11.1861	10.6341	11.0468	10.5537	10.4306	10.3784	10.5558	10.606	10.4987	10.2974	10.8797	10.7991	10.7602	10.5562	10.7691
HGFâ€	7.22187	7.77138	8.30859	7.73849	5.69452	6.79854	7.86698	8.47376	6.60178	7.23636	7.48239	7.18404	5.46336	6.66946	8.25682	7.68725
HVEM / TNFRSF14	5.19317	6.42532	7.19114	6.77121	5.12455	4.91092	5.0533	7.55787	3.96118	4.70092	7.12394	4.46365	4.59346	5.66942	4.75863	5.10675
I-TAC	7.60222	8.14483	7.41309	7.27627	6.81765	7.02094	7.16946	6.38948	6.16602	7.56696	6.91429	5.9919	6.65603	7.05846	7.004	6.14739
ICAM-1	8.76629	9.21045	9.62841	8.65473	7.49289	7.37667	8.2779	8.23041	9.77169	8.21996	9.76889	9.94031	6.59723	9.14565	10.0398	8.36771
ICAM-2 / CD102	4.49069	4.85306	5.46193	4.36971	4.84144	5.01081	4.56421	4.91066	3.83582	4.36095	6.46956	3.74007	4.55884	5.53018	4.47539	4.46222
ICAM-5	10.8862	11.0422	10.8086	10.7862	10.967	11.0127	10.6757	10.2653	11.0549	10.8883	10.5849	11.0672	10.9497	10.9062	10.7603	11.0871
ICK	8.12672	10.9224	11.0449	10.7001	11.093	10.9164	11.0262	9.99591	11.1907	10.8588	10.5481	11.0557	11.1927	10.9782	11.0229	10.9472
IFN-alpha / beta R1	4.40128	6.72888	5.16873	5.73852	4.87156	5.18354	4.5793	5.03744	3.87158	4.26731	6.33198	3.67018	6.97842	5.60743	4.53447	6.3296
IFN-alpha / beta R2	10.9094	11.3517	10.8598	10.8618	10.9239	10.9172	10.9191	10.406	10.9967	10.7959	10.3329	11.0096	10.9328	10.866	10.8371	10.9381
IFN-beta	11.8972	11.7303	11.4554	10.8936	11.7452	11.7775	11.8479	10.3771	12.0871	11.795	11.3703	12.0178	11.8944	11.7158	11.5606	11.7511
IFN-gamma	11.8619	11.674	11.5218	11.0187	11.4573	11.4497	11.5948	10.4045	11.7735	11.5908	11.2285	11.4591	11.5928	11.4891	11.1838	11.3276
IFN-gamma R1	9.9439	11.2737	10.207	11.1438	8.72457	10.5914	10.5141	9.95489	8.45603	10.3594	9.54159	9.85449	10.4422	10.412	10.7567	10.8933
IGF-I	5.93925	9.00652	8.41735	8.19262	7.2486	7.70663	7.86356	8.36014	7.57501	8.56323	9.46464	6.4108	8.09741	7.73879	8.72215	7.54499
IGF-II	4.33032	10.1727	6.16193	6.79455	4.72446	4.7203	4.57277	6.86853	3.93278	4.2298	10.1281	4.96734	4.49261	5.301	5.02987	4.87164
IGFBP-1	10.3265	10.7338	11.012	10.5156	9.24297	9.34894	8.7954	10.6945	8.81884	10.109	9.9634	9.15641	8.5554	9.54263	9.79169	10.2365
IGFBP-2	11.0358	11.5519	11.1939	11.5595	10.9231	11.1785	10.9702	11.1918	10.8655	11.0965	10.8305	11.3697	11.1068	11.1949	11.1475	11.2148
IGFBP-3	10.7821	10.9449	10.7917	10.8313	10.7344	10.7271	10.5915	10.3315	10.8164	10.6465	10.5573	10.9137	10.7888	10.6967	10.663	10.7175
IGFBP-5	4.69234	6.77246	6.52173	6.98185	5.08331	5.29807	4.64217	6.4695	3.91629	4.56533	7.13666	4.70261	4.62633	5.70128	4.85089	5.33237
IGFBP-6	10.6355	11.1867	11.024	11.38	10.5047	10.896	11.0509	11.0042	11.3425	11.0088	10.7284	11.4588	11.317	11.1267	11.1115	11.2758
IGFBP-rp1 / IGFBP-7	6.33634	6.86824	5.92571	5.33196	5.17842	4.82954	4.65795	6.20182	5.40576	4.39054	6.47938	4.26868	5.87431	6.16613	5.08473	4.85608
IL-1 R4 / ST2	10.9092	11.8368	11.6644	11.8244	10.2846	9.84287	10.9469	11.1374	10.9891	10.0346	11.6169	10.7182	11.242	11.0704	11.6136	11.2216
IL-1 R6 / IL-1 R rp2	4.49665	4.58484	5.45694	6.31789	4.97428	5.0581	4.52421	5.0999	3.82688	4.30494	6.42276	3.76301	4.78351	5.67181	4.64379	5.32608
IL-1 R9	11.1327	11.1607	10.888	10.9843	10.7842	10.979	10.8749	10.279	11.0572	10.9574	10.5848	10.985	10.997	10.9491	10.7067	10.8505
IL-1 RI	10.5081	10.9522	10.4991	10.8305	10.3045	10.4379	10.4299	10.2095	10.2807	10.3753	10.1877	10.4982	10.3839	10.5482	10.2421	10.5381
IL-1 RII	11.0604	11.0111	10.8214	10.9593	10.3199	11.0048	10.9249	10.3376	11.037	11.0481	10.6107	11.0803	10.9072	10.9648	10.7294	10.9519
IL-1 alpha	10.3285	10.1402	10.9156	10.4432	9.0336	9.40869	9.78393	9.80898	10.4658	9.21504	10.965	11.9036	9.6212	9.43144	11.0738	10.461
IL-1 beta	10.2589	11.1554	10.3552	10.3914	9.98319	9.68067	9.66796	9.67266	10.2624	10.1739	9.53726	10.2739	10.5946	10.2598	10.5594	10.413
IL-10	11.8792	11.6395	11.4403	11.1054	11.6155	11.6998	11.6958	10.5357	11.9315	11.5918	11.2615	11.757	11.7309	11.6204	11.4394	11.7334
IL-10 R alpha	10.6212	10.9897	10.3166	10.9823	8.63964	10.2752	9.67544	9.32966	10.5251	8.8733	10.2534	10.513	10.6382	10.6211	10.7477	11.029
IL-11	11.3678	11.7347	11.3673	11.3786	11.2935	11.273	11.5664	11.0845	11.2212	11.2743	11.5483	11.388	11.1724	11.1222	11.3289	11.2685
IL-12 R beta 1	4.61946	6.44847	6.40994	7.18186	5.11921	5.65164	4.96606	5.50797	4.04077	5.075	6.55832	6.47158	4.93298	6.15862	5.57521	5.309
IL-12 p40/p70	12.4069	12.0671	12.1079	11.4535	12.2633	12.3897	12.332	10.9038	12.6625	12.304	11.9975	12.5185	12.2801	12.2426	12.0957	12.2368
IL-12 p70	12.2369	11.9876	11.8541	11.3787	12.0648	12.0941	12.0933	10.9073	12.3575	12.01	11.7624	12.2494	12.1296	11.9911	11.7948	12.0136
IL-13	10.5986	10.8759	10.4232	10.8033	10.4382	10.4081	10.1776	10.1431	10.4445	10.5467	10.0922	10.6499	10.389	10.5006	10.248	10.491
IL-13 R alpha 2	4.7317	5.26363	5.85703	6.13537	4.82023	5.18901	4.54675	4.66975	3.84067	4.44187	6.10556	3.88778	4.70424	5.68107	4.41593	4.84741
IL-15	10.1832	10.8728	10.3626	10.6949	10.1629	9.98133	10.1803	10.1161	10.1916	10.1552	9.83442	10.3724	10.3281	10.3007	10.2357	10.2829
IL-15 R alpha	11.5734	11.7735	11.5601	11.6858	11.3697	11.7193	11.4342	11.2189	11.5197	11.6452	11.5967	11.6216	11.3806	11.5378	11.4128	11.5515
IL-16	10.1318	10.6666	10.5048	11.0684	9.81081	9.42395	10.6162	10.394	9.88005	10.5213	10.8204	10.2271	9.64974	9.48781	10.5157	9.54514
IL-17	11.8495	11.5727	11.5359	11.0909	11.6109	11.81	11.6991	10.5187	11.936	11.7252	11.3292	11.8303	11.688	11.6999	11.5036	11.6971
IL-17BR	11.2126	11.8363	11.3669	11.4244	11.1017	11.3434	11.133	11.0286	11.2339	11.3058	11.13	11.3449	11.1579	11.2567	11.186	11.1305
IL-17C	9.95725	10.4468	9.89668	10.1895	9.7816	10.1374	10.0455	9.74142	10.1423	10.2409	9.96708	10.4278	9.99934	10.1444	9.91366	10.1658
IL-17D	6.51005	8.08197	7.37756	5.77303	6.3873	6.55087	7.11853	5.84017	6.27805	6.52424	7.08533	6.32424	6.26132	7.00494	6.90351	6.46757
IL-17E	7.92438	8.48546	8.74123	7.6605	7.20261	8.01818	8.5204	7.26734	8.3749	8.13979	9.02182	8.41342	7.91616	7.89729	8.39207	7.8975
IL-17F	8.68617	10.2154	9.52646	10.1427	9.16831	8.9543	9.35481	9.48539	8.60358	9.59036	9.4185	9.20029	9.02059	9.46469	9.34617	9.27371
IL-17R	8.48048	8.61003	8.86122	8.6109	8.26972	7.89321	8.51012	8.57754	8.3382	7.97016	8.85622	8.43362	8.08947	7.73831	8.46011	7.91682
IL-17RC	7.36506	8.35844	6.24523	6.69014	6.29941	6.86309	7.41137	5.68695	7.04797	6.86268	7.04635	5.84999	6.62381	7.24786	6.76562	6.23932
IL-17RD	7.10811	7.9931	6.97299	7.28724	6.32361	7.0671	7.16944	5.97928	6.34174	7.36264	6.8131	7.0369	6.7503	7.26033	6.86841	6.57276
IL-18 R alpha/IL-1 R5	8.39415	9.34323	8.5571	9.28824	7.09112	8.53403	8.15984	7.6441	7.20796	8.2029	7.23477	7.43468	8.54397	8.67486	8.10494	8.30025
IL-2	4.48801	4.63574	5.3584	5.32862	4.91246	4.98891	4.62526	4.55377	3.82606	4.32266	6.01848	3.75552	4.59187	5.53031	4.55314	4.71648
IL-2 R alpha	11.0081	11.0643	10.8864	10.8068	10.9235	11.0896	10.8061	10.3024	11.1103	10.9746	10.7123	11.1819	11.0265	10.9272	10.7894	11.0282
IL-2 R beta	11.1611	11.2742	10.8934	11.0642	10.9978	11.3032	11.0181	10.4792	11.2797	11.1001	10.8475	11.3201	11.157	11.1792	11.0344	11.1864
IL-20	8.7109	7.79951	8.76074	8.09796	7.18368	8.60256	7.58356	7.19053	8.41695	7.90607	9.16319	7.81269	7.94471	8.63142	8.58801	8.33636
IL-20 R alpha	11.14	11.3143	11.0216	10.9251	10.9428	11.1697	11.0666	10.3645	11.1374	11.0783	10.8369	11.2469	11.0616	11.0781	10.7715	11.007
IL-21	5.61794	7.32266	7.25248	10.0869	5.40968	7.12787	5.70901	7.47904	6.63733	6.6431	6.79068	6.26777	8.05305	7.90255	7.29197	6.49
IL-21 R	4.56113	11.0619	5.62954	5.33087	5.2114	4.95123	4.79685	5.01938	3.9376	4.46062	6.74845	4.23881	4.76591	5.64932	4.51788	4.76735
IL-22	10.024	11.285	11.2144	11.2733	10.8082	11.2065	10.8638	10.9664	11.0334	10.9374	10.9339	11.2035	10.8513	10.889	11.0986	11.0544
IL-22BP	5.12823	6.27151	5.97095	6.53699	5.16229	5.33045	4.86144	5.26635	3.98322	4.48439	6.65031	4.33384	4.79532	6.23366	5.72304	4.9772
IL-23	7.5155	9.54933	8.04659	8.47108	7.65805	7.61811	7.27666	7.89051	6.9144	7.19909	7.94745	7.01724	8.92682	9.68126	9.38455	9.29444
IL-23 R	11.0542	11.6212	11.2373	11.7827	10.7111	10.7932	10.9184	11.6853	11.1917	10.8101	11.2232	11.8078	10.8129	11.0326	11.2496	11.0933
IL-24	6.2209	7.84145	7.02906	6.1486	6.31599	6.38464	6.20785	5.91275	5.65229	6.56057	7.08524	4.50121	5.95694	6.82441	5.6646	6.1327
IL-27	9.25576	10.4613	9.66336	10.3489	8.90086	8.88473	9.31459	9.68299	9.06731	9.16674	9.45126	9.28274	9.10999	9.45425	9.68527	9.39697
IL-28 / IFN-lambda	9.46991	10.4555	10.2275	9.74553	9.43504	9.83848	9.86639	9.26314	9.4679	9.63237	10.1685	9.55246	9.34518	9.56733	9.70974	9.11013
IL-3	10.119	10.6324	10.1562	10.5433	10.1614	10.2506	10.0859	10.0414	10.2514	10.1236	9.99392	10.3974	10.2921	10.0205	10.2699	10.2545
IL-3 R alpha	9.81227	10.7042	9.86767	10.4905	9.34334	9.2791	9.13654	10.6193	6.08811	9.10305	10.156	7.79419	6.03528	7.0844	8.13511	8.05237
IL-3 R beta	11.2627	11.1729	11.0703	10.8828	11.0767	11.1691	11.1058	10.342	11.3467	11.1073	10.7938	11.3276	11.2488	11.1724	10.9834	11.2348
IL-31	8.58272	9.87741	9.22849	9.5795	8.24308	8.58346	9.05962	8.63551	8.9766	9.06002	9.25529	9.11056	8.70356	9.36162	9.0219	8.86536
IL-31 RA	7.23469	7.80816	6.88689	6.95413	6.63785	7.51564	6.86549	6.30434	6.15059	7.46862	6.82696	6.76339	6.49798	7.3171	6.9274	6.71295
IL-4	9.89109	10.9784	10.2842	10.8342	10.0506	10.2444	10.1268	10.2731	10.3239	9.71996	10.1872	8.21228	10.4204	10.2618	10.6104	10.6727
IL-4 R	11.1467	11.323	11.0535	11.0672	11.0968	11.1535	11.1449	10.5616	11.2864	11.0226	10.8747	11.2437	11.1529	11.1555	11.09	11.1752
IL-5	12.0968	11.891	11.8571	11.3837	11.9024	12.0413	11.9561	10.7962	12.2319	11.9594	11.6419	12.1244	12.049	11.9641	11.7793	11.9725
IL-5 R alpha	4.97295	5.93874	5.64894	5.82177	5.2507	5.21435	4.68612	5.47755	4.08633	4.67092	6.70251	3.87826	4.93402	5.87152	4.67048	5.23503
IL-6	11.7697	11.4385	11.4333	10.7737	11.6158	11.6187	11.6458	10.2742	11.9344	11.5609	11.2134	11.817	11.6643	11.4696	11.3343	11.5453
IL-6 R	4.99001	6.8306	6.40231	7.09711	5.57273	5.07876	5.53264	5.70828	3.98873	4.74104	6.53885	4.62167	4.6489	5.89464	4.60374	5.1271
IL-7	4.72364	5.4697	6.22224	6.25087	5.3554	5.04658	4.79454	5.05766	3.96275	4.86645	7.00298	4.52858	4.75847	5.83157	4.7878	4.87246
IL-7 R alpha	5.29074	7.38111	6.70367	7.83683	5.90093	5.09505	5.9231	6.66718	4.1853	5.4963	7.49407	5.64561	5.29149	6.23398	6.21152	6.18182
IL-9	10.331	11.7991	10.7818	11.3386	10.1179	10.9618	10.416	10.8307	10.3961	10.9565	11.1934	10.9374	10.9487	10.9527	11.0187	11.101
IL-9 R	11.0642	11.4996	11.0468	11.0466	10.9927	11.106	10.9828	10.7413	11.1665	11.1884	10.8499	11.2359	11.0187	11.1272	11.0288	11.0758
Insulin	9.41186	9.95954	9.45627	9.85907	9.18029	9.47928	9.20086	9.24487	9.29463	9.58173	8.79362	9.2973	9.2526	9.84945	8.9576	9.32205
Integrin beta 2 / CD18	7.46946	7.99449	7.42928	6.49076	6.5622	7.12989	6.73245	5.56832	5.64844	7.24879	6.71715	5.00177	6.55723	7.44118	7.02555	6.59417
KC	10.4287	10.7827	10.3601	10.681	10.0377	10.1699	10.3096	9.8795	10.5798	10.3045	10.2316	10.2166	10.4176	10.4637	10.3535	10.1581
Kremen-1	10.5448	10.7424	10.4711	10.6749	10.3579	10.4877	10.445	10.1655	10.5382	10.5027	10.3172	10.7281	10.498	10.4855	10.4552	10.5822
Kremen-2	9.86936	10.636	10.3295	10.6831	9.89788	10.0909	10.2322	10.0514	10.2221	10.0775	10.1949	10.1307	10.3634	10.193	10.4238	10.2211
L-Selectin	9.5854	10.3619	9.94163	9.60821	9.44165	9.34792	9.46538	9.08863	9.56878	9.58867	8.94129	9.32325	9.42642	9.26379	9.16844	8.97136
LEPTIN(OB)	4.4057	5.32527	5.3603	4.55798	4.99257	5.02928	4.64052	4.9076	3.84926	4.40092	6.2828	3.96159	4.66948	5.72323	4.43034	4.6661
LIF	11.4846	12.7642	12.5877	12.9192	11.8172	11.8548	11.3956	13.2737	11.5153	11.3266	12.1943	11.6367	11.4152	11.8056	12.1182	12.0639
LIGHT / TNFSF14	9.84798	10.6363	10.2456	10.7006	10.2138	9.92452	10.1882	10.1397	10.2076	10.1242	9.9988	10.406	10.3298	10.2794	10.3235	10.3382
LIX	7.38905	8.366	8.47718	7.03301	6.56993	6.6535	7.38959	6.63069	9.64832	5.61292	8.28355	8.89257	6.91085	7.42686	7.86349	7.55512
LRP-6	9.2274	9.95191	9.52299	9.71823	9.35126	9.18579	9.4684	9.08471	9.41711	9.2862	9.22676	9.53714	9.28947	9.28185	9.50178	9.36494
Lefty-1	10.5338	10.8387	10.6051	10.6356	10.4547	10.6497	10.5673	10.0773	10.651	10.5066	10.3276	10.5329	10.5766	10.5445	10.5664	10.412
Leptin R	10.3108	10.5169	10.3317	10.4961	10.0448	10.236	10.3343	9.98194	10.3628	10.2434	10.0584	10.2235	10.3263	10.3751	10.2214	10.2466
Lungkine	9.44229	9.96506	9.70752	9.85247	9.35907	9.29032	9.37542	9.20669	9.18225	9.43149	9.46581	9.37709	9.16571	9.42752	9.31919	9.56047
Lymphotactin	7.89379	8.89906	8.1137	7.27281	6.90082	7.25159	7.45523	6.31375	7.52028	7.55373	7.31844	7.21431	6.9698	7.32423	7.62917	7.30172
Lymphotoxin beta R / TNFRSF3	9.77188	10.2753	9.74545	9.99654	8.88768	9.06934	9.51423	9.49112	8.95244	9.45209	9.46474	9.33233	9.0286	9.40474	9.93096	9.41627
M-CSF	5.15273	7.60139	9.41103	7.69959	5.25971	6.00989	8.47981	5.9869	3.95489	4.72427	7.99741	5.51744	4.81775	6.01226	7.84048	6.59046
MAdCAM-1	9.0561	9.91565	9.44727	9.77623	9.19697	9.08408	9.13282	9.07261	9.2548	9.09872	8.98357	9.30752	9.29425	9.17557	9.18288	9.37473
MCP-1	11.5493	11.1063	11.0192	10.4592	11.1319	11.3923	11.3857	9.91567	11.5484	11.2444	10.8069	11.4533	11.2375	11.2405	11.0018	11.2032
MCP-5	10.528	11.0285	10.7253	10.8909	10.5158	10.736	10.5877	10.3465	10.6838	10.709	10.4489	10.8904	10.5594	10.7914	10.6626	10.6194
MDC	10.5184	11.1472	10.7402	10.9414	10.4639	10.6098	10.5679	10.466	10.6024	10.629	10.4434	10.6917	10.5898	10.6859	10.6609	10.5346
MFG-E8	10.2311	10.8875	10.4209	10.728	10.155	10.373	10.2178	10.3361	10.3336	10.4577	10.0256	10.5095	10.2838	10.5373	10.3593	10.4827
MFRP	4.36153	10.2642	5.53146	9.96517	4.94146	5.23625	4.72653	6.16757	3.88918	6.59401	6.61028	4.15804	9.20365	10.3961	4.58413	8.75156
MIG	5.72666	7.98758	7.27565	8.46289	5.30018	5.23103	4.81037	5.38201	5.43734	5.00007	7.61238	4.669	6.2478	8.62877	4.58538	5.77725
MIP-1 alpha	4.40518	6.49306	6.37783	7.2524	4.97832	4.91488	4.62284	5.12635	5.32061	4.26206	6.38277	4.039	8.71695	8.28934	7.01003	6.21128
MIP-1 gamma	8.96517	10.7205	8.40855	10.3324	7.87534	7.29041	8.21171	7.93983	9.17545	6.09123	8.84308	8.79222	9.84699	10.4053	10.1212	10.0314
MIP-2	7.21	8.35573	6.93202	7.41203	6.11763	7.21632	6.90875	6.10739	5.245	7.49942	7.02663	7.02085	7.10497	6.95807	6.77171	6.47899
MIP-3 alpha	7.39865	8.31634	7.15656	7.54596	6.89107	6.44441	6.66436	5.8754	5.64172	6.73397	7.02337	6.55007	6.62582	7.75686	7.39735	7.07679
MIP-3 betaâ€	7.80026	8.21722	7.75033	7.05977	6.57895	6.96847	7.18825	6.13375	6.7942	7.45949	7.18776	6.95894	7.06272	7.34961	7.36171	6.88509
MMP-12	7.32578	8.48194	7.79929	8.12996	6.52	6.87763	7.44989	6.9039	7.14921	6.94824	7.72487	6.52079	7.14775	7.9349	7.7124	7.58763
MMP-14 / LEM-2	9.65063	9.86744	9.56837	9.70985	9.39742	9.32259	9.57955	9.19346	9.806	9.15895	9.22692	9.49434	9.54354	9.43549	9.47011	9.31155
MMP-2	7.57419	8.17824	7.76006	6.92026	7.19285	6.88175	7.52308	6.03901	7.13855	7.36221	7.29084	6.72752	7.07329	7.3066	7.17087	6.62014
MMP-24 / MT5-MMP	11.5014	11.99	11.7356	11.7679	11.6317	11.7557	11.6706	11.8181	11.6504	11.8112	11.6996	11.7995	11.5616	11.7364	11.6712	11.7311
MMP-3	6.77662	8.33406	7.39726	6.48801	5.72669	6.14368	6.79457	6.02764	6.19305	6.86906	7.03729	5.83007	6.07862	7.07016	6.91709	6.31445
MMP-9	8.21788	8.91501	7.97681	7.53356	8.44686	8.21955	10.2717	6.85504	8.12298	8.10518	8.44298	7.63376	8.63863	8.46014	8.47847	8.43936
NGF R / TNFRSF16	9.48475	10.1914	9.99615	10.0926	8.44175	9.13916	9.3701	9.6903	9.34969	10.159	10.7185	9.33764	7.25208	10.0819	9.42639	8.79586
NOV / CCN3	10.3734	10.9472	10.6473	10.8305	10.4048	10.3375	10.4936	10.3846	10.6365	10.2261	10.2914	10.7471	10.5454	10.5557	10.7819	10.5925
Neuregulin-3 / NRG3	9.60891	10.5768	10.1709	10.5455	9.70253	10.0811	9.90477	9.88035	9.96741	10.1611	10.1762	10.4144	10.2816	10.2452	10.1577	10.3624
Neurturin	4.35773	6.9611	5.14618	4.69025	4.87319	4.88316	4.55554	4.70404	3.83332	4.25734	6.08006	3.43647	8.20709	8.94595	4.3736	4.3814
OX40 Ligand / TNFSF4	9.35149	10.1978	9.53398	9.73088	9.4467	9.53267	9.44545	9.16351	9.3577	9.58154	9.03114	9.24875	9.4238	9.56858	9.21015	9.32865
Osteoactivin / GPNMB	10.4048	11.1201	10.8168	10.9168	10.6319	10.5748	10.7291	10.3693	10.6946	10.6148	10.6095	10.9285	10.6514	10.6578	10.8102	10.663
Osteopontin	5.86218	8.70545	7.59723	9.41583	5.53265	7.42423	6.57171	7.05342	3.89937	7.39803	6.8953	5.61527	6.97456	7.73794	6.53295	5.49552
Osteoporotegerin	9.44179	10.7292	8.76193	9.75554	9.30918	9.53192	8.44058	9.35453	9.37361	9.49255	8.0266	7.829	9.64589	9.8724	9.37076	7.66994
P-Selectin	7.08273	10.2348	8.66251	9.32501	8.02249	7.94044	9.7019	8.61626	9.50378	7.68671	9.72999	9.09899	9.24874	10.5038	9.64314	9.79132
PDGF C	7.60595	7.8945	7.96175	7.10495	6.45878	6.91844	7.16728	6.7997	7.64417	7.62405	7.60119	11.1624	7.32126	7.7145	7.97857	7.98443
PDGF R alpha	6.88348	8.0537	7.59357	6.48735	5.97567	5.88541	5.97774	5.72036	6.31888	6.81029	7.31825	7.08314	6.16646	6.92291	7.07626	5.94902
PDGF R beta	7.89913	8.77157	8.40972	7.85004	6.80773	7.0425	8.10127	7.55175	7.81326	7.69298	8.02019	8.10487	7.91507	7.60449	8.27188	6.92353
PF-4	8.29209	8.04644	8.75602	7.63768	7.02696	6.97568	8.35175	6.4427	8.5621	7.19787	8.57115	7.98873	7.45121	6.50381	7.81784	7.74894
Pentraxin3 / TSG-14	9.14128	9.83887	9.68913	9.60754	9.00122	9.32887	9.90761	8.99306	9.08657	9.22847	9.31175	9.33156	8.82412	9.00163	9.48089	8.92173
PlGF-2	4.68049	9.71354	6.76448	9.06936	5.66548	7.0998	6.30242	7.95595	4.20516	6.69895	6.61458	6.52406	8.21323	8.18846	8.78943	8.40077
Progranulin	9.38426	9.59547	9.79851	9.28865	9.16947	8.90125	9.46916	9.64044	8.63586	9.0494	9.82308	8.5798	8.88942	8.43845	9.27143	8.78597
Prolactin	10.9609	11.4602	11.2289	11.0755	10.7996	11.0005	11.2607	10.7719	10.987	10.7835	11.2201	11.0053	10.7215	10.8683	10.9759	10.8182
RAGE	9.57082	11.2395	10.6239	10.1228	10.1259	10.3412	10.4418	10.5369	10.1538	10.2729	10.9001	9.63582	10.3563	10.5395	10.3276	9.58912
RANTES	9.84014	10.7274	10.3814	10.7446	9.94407	10.0031	10.1289	10.1597	10.1051	10.2068	10.026	10.8157	10.2224	10.2911	10.3959	10.0683
RELM beta	10.7987	11.4353	11.0262	10.9328	11.0743	11.2474	11.3941	10.5621	10.9261	10.9667	11.0999	10.9979	11.1003	11.2595	11.0566	11.0293
Resistin	10.7823	11.2603	10.9156	11.0887	10.506	10.7385	10.6881	9.68492	10.5557	10.7214	10.9823	10.7162	10.5559	10.8427	10.7589	10.8054
S100A10	6.46514	7.23613	6.40984	8.48013	4.9501	7.27238	6.17082	8.33255	3.80755	6.85724	6.79329	3.93616	5.59139	7.56673	4.83679	7.32233
SCF	4.36361	4.51969	5.07917	4.40953	4.77681	4.80076	4.48846	4.69144	3.77352	4.52465	5.7422	3.65693	4.54669	5.61201	4.37514	4.40078
SCF R / c-kit	6.22525	7.38041	6.95564	5.72206	5.46347	5.46952	5.29177	5.0332	5.13593	5.46161	6.74324	5.28374	5.92015	6.62464	6.02341	5.32565
SDF-1	7.32672	8.23048	7.7255	6.9119	6.46986	6.41491	7.29204	5.97284	6.99818	6.83034	7.17088	5.82814	6.90385	7.1927	7.86522	6.74817
SIGIRR	7.61753	7.99971	7.36553	6.67683	7.39332	6.74308	5.96107	5.72615	6.81877	6.72866	7.10366	5.34068	6.90411	7.04475	6.78617	6.45945
SLPI	9.7602	9.57489	9.52962	8.31432	8.91685	9.09606	8.51736	8.3616	9.20157	9.63672	9.8149	9.23098	8.79901	8.54499	9.34617	8.92425
SPARC	10.47	11.2208	11.6042	11.5252	9.47299	9.55898	10.3881	12.2508	10.6211	9.77007	11.46	10.2623	9.47729	9.86725	10.7532	10.2054
Serum Amyloid A1	5.33046	7.6083	6.8783	6.00768	5.91652	6.05567	5.62941	5.05186	5.17518	5.23028	6.69081	5.03236	5.90282	6.17182	5.39779	5.04981
Shh-N	6.89721	8.47437	7.76799	7.43628	6.40442	6.17961	6.70376	7.20674	6.42139	6.47346	7.1984	6.55301	6.28828	6.88304	8.04128	7.93361
Soggy-1	8.40599	8.81078	9.74349	8.95491	8.10776	8.1163	9.9096	8.33027	9.52401	8.1498	9.9569	9.88625	9.01154	8.68681	9.56684	9.12543
Spinesin Ectodomain	10.8669	11.1357	10.8814	10.8226	10.8135	10.9147	10.9351	10.3378	10.9304	10.7961	10.6378	11.0612	10.818	10.9286	10.8111	10.8423
TACI / TNFRSF13B	10.3321	11.0164	10.631	10.9751	10.3001	10.3081	10.4634	10.443	10.4586	10.5345	10.2615	10.6501	8.86586	10.5821	10.6835	10.4781
TARC	4.8317	5.88658	5.48412	6.15939	5.24598	5.35673	4.62281	4.72538	5.70821	5.292	6.14982	3.82736	6.44051	6.17383	4.60112	6.12495
TCA-3	11.1165	11.4863	11.157	11.0432	10.8976	11.0794	11.1738	10.6604	10.9578	11.2254	10.9163	11.1532	10.8441	11.2492	10.6726	11.008
TCCR / WSX-1	4.42542	4.58357	5.37391	4.93843	5.01844	5.11008	4.51944	4.5609	3.78269	4.36213	5.9375	3.98244	4.52493	5.56583	4.36542	4.49312
TECK	8.81505	9.28069	10.0696	9.57929	6.71029	10.3171	9.21081	9.71143	8.17924	9.09501	10.0405	8.29548	8.16758	9.32381	9.66828	9.47914
TFPI	4.40614	4.56565	5.13846	4.79835	4.84379	4.8701	4.59485	5.16468	3.83209	4.4567	6.23387	3.69807	4.58368	5.65461	4.43813	4.27525
TGF-beta 1	12.0211	11.3569	11.5269	10.5222	11.6487	11.687	11.8695	10.0528	11.9653	11.7017	11.2836	11.918	11.6167	11.6273	11.517	11.8603
TGF-beta 2	7.47205	8.83723	7.56765	7.11349	5.9684	6.86597	10.2023	5.85327	6.65272	6.98255	7.27323	6.1965	6.49798	7.33655	7.83148	6.6363
TGF-beta 3	9.7336	9.85965	9.57295	9.59127	9.63173	9.62189	10.1058	8.93061	10.1807	9.7517	9.08636	9.83433	9.53697	9.58063	9.65004	9.80281
TGF-beta RI / ALK-5	7.20424	8.03222	7.55064	7.04275	6.36906	6.8114	6.83205	5.89518	6.68314	6.84145	7.11657	5.59566	6.58177	6.78279	6.78354	6.89211
TGF-beta RII	8.14573	9.38433	8.66589	8.53038	8.23151	7.80667	9.68719	8.43729	8.29397	8.0802	10.2523	8.49077	8.49606	7.9631	9.13928	9.04071
TIMP-1â€	6.76272	7.73254	6.63537	6.83196	6.52541	6.1113	6.34469	5.64966	6.79703	7.22264	6.62296	6.94643	6.76671	6.65763	7.64077	5.75165
TIMP-2	12.9499	12.5796	12.4048	11.8607	12.6398	12.6195	12.8653	11.3468	12.9309	12.6704	12.2942	12.6821	12.5915	12.663	12.2187	12.3789
TIMP-4	5.98313	5.60427	5.25758	8.46946	6.17912	5.19106	6.11805	7.12671	6.18483	5.80166	6.93283	3.9424	6.58532	7.83918	6.2703	7.37832
TL1A / TNFSF15	10.175	10.7827	10.3783	10.6378	10.1201	10.4142	10.2988	10.0253	10.2503	10.1256	9.9979	10.2867	10.237	10.5317	10.243	10.1792
TLR1	10.8804	10.8226	10.8362	10.6073	10.713	10.8767	10.8892	9.99089	10.9337	10.7318	10.5629	10.9775	10.7922	10.864	10.7182	10.9785
TLR2	11.3117	11.6667	12.0344	12.2791	10.785	11.455	10.9868	12.8516	10.2966	11.1064	11.1203	11.5718	9.97129	11.4375	11.6432	11.641
TLR3	5.74174	7.32601	7.53795	9.96695	6.97664	5.73634	7.15801	7.04053	6.54735	7.46549	7.70828	6.61853	7.06505	9.32869	6.43373	6.79195
TLR4	6.31042	6.90588	7.58104	7.95321	5.37107	7.36019	4.87615	7.83022	5.48126	6.60272	7.85858	7.24723	7.02287	9.12586	7.14863	7.0461
TMEFF1 / Tomoregulin-1	9.42839	10.3573	9.96764	10.4209	9.66205	9.97448	9.75634	9.79266	9.87447	9.81663	9.53825	9.91399	9.97214	10.1448	9.92663	10.2048
TNF RI / TNFRSF1A	8.19402	8.53237	8.6996	8.2126	7.29885	7.55728	7.85559	6.97141	7.34943	7.65667	7.96714	7.20609	7.52851	7.5891	8.25366	8.32185
TNF RII	8.70868	9.59959	9.53723	9.20832	8.40652	8.609	9.19167	8.34783	8.50839	8.94086	9.3871	7.93379	8.48595	8.4521	9.01636	8.54847
TNF-alpha	10.5012	10.8294	9.87761	10.3433	10.4768	10.5273	10.5164	9.86606	10.5969	10.5446	10.2789	10.6791	10.5234	10.6217	10.326	10.5281
TNF-beta / TNFSF1B	10.5047	12.0401	11.1341	11.6972	11.1128	11.4349	11.112	11.5499	11.0347	11.3154	11.6766	11.0561	10.9461	11.318	10.8766	11.1345
TPO	11.9797	11.6204	12.1151	12.7407	11.6872	11.5512	11.8262	13.115	11.5923	11.6675	11.5862	11.5661	11.1547	11.0078	10.9976	10.5884
TRAIL / TNFSF10	9.15294	9.32673	9.21883	8.62481	8.34627	8.17069	8.32915	7.9631	7.78495	8.40561	8.90451	8.22207	8.95732	8.79559	8.53247	8.13797
TRAIL R2 / TNFRSF10B	9.19375	9.9601	9.64863	9.18992	9.10242	9.33144	9.45394	9.36684	8.8461	9.43929	9.27093	8.97105	9.14183	9.65312	9.44642	9.22344
TRANCE / TNFSF11	7.38834	8.00446	7.44075	6.85277	6.46153	7.40286	7.70347	6.18008	6.77366	7.95127	7.01106	6.75406	7.40165	7.715	7.18762	6.77145
TREM-1	4.41949	4.49362	4.98249	4.55308	4.97842	5.25844	5.27537	4.43344	3.80087	4.32215	5.82186	3.80638	4.61	5.44702	4.38736	4.37176
TROY	10.2066	10.7689	10.3783	10.4097	10.0292	10.4522	10.3088	9.79428	10.2735	10.5025	9.97142	10.3924	10.2336	10.6918	10.2324	10.3722
TSLP	4.62181	8.17695	6.60286	7.75958	5.0999	5.41723	4.57748	7.63708	4.15423	7.56586	6.88517	7.57473	4.87907	6.06193	6.03814	6.0547
TSLP R	10.1553	10.7009	10.4313	11.2455	10.3919	10.1822	10.2544	10.9052	9.85248	10.063	10.3704	10.2861	9.64971	10.2643	9.88746	10.1078
TWEAK / TNFSF12	10.8016	11.0509	10.8563	10.8002	10.7218	10.8655	10.8482	10.2991	10.9149	10.8105	10.6544	11.0023	10.7796	11.041	10.7233	11.0983
TWEAK R / TNFRSF12	10.5662	11.1133	10.8262	10.7263	10.5424	10.7751	10.9019	10.2553	10.7848	10.781	10.6	10.9321	10.6531	10.886	10.5484	10.7949
Thrombospondin	9.98304	10.0398	9.89009	9.92946	9.72802	9.87802	7.12358	8.97493	10.0584	9.50542	7.57702	8.98697	9.66792	9.96789	9.85665	9.88048
Thymus Chemokine-1	8.26278	9.24793	8.86717	8.62451	7.6815	8.29658	8.3307	7.70698	8.33616	8.51797	8.27074	8.10271	9.00154	8.99089	9.02451	8.62011
Tie-2	7.1324	7.83545	7.41435	6.72049	7.03724	6.54627	6.7134	5.82909	6.51486	6.5541	7.18369	6.92306	7.02459	6.8326	7.37188	6.22428
Ubiqultin	11.844	11.6005	11.5613	10.8969	11.6561	11.8262	11.8862	10.4047	11.9863	11.8146	11.3668	11.9439	11.7469	11.8117	11.5112	11.9993
Urokinase	8.31236	8.61433	8.91296	8.18188	7.90895	7.8186	8.19528	7.68767	8.1269	7.03991	7.75975	7.85143	8.14756	7.69048	8.46187	7.98994
VCAM-1	8.38826	9.11713	8.52174	7.24126	7.71945	8.10227	8.36619	7.4131	7.67555	8.73401	8.46409	7.07441	7.98876	7.55781	8.00446	7.22919
VE-Cadherin	7.19609	8.09921	7.88673	6.97174	6.87031	7.17019	7.79557	6.43321	7.02941	7.40382	7.7273	6.58414	6.86436	6.97599	7.58581	6.32568
VEGF	7.65475	7.7389	7.66506	6.82807	6.57292	7.04706	7.54119	6.19771	6.81566	7.51796	7.49205	6.56371	6.57512	6.95792	7.33009	6.32478
VEGF R1	7.50656	7.72134	7.40976	6.5833	6.13155	6.76333	7.0946	5.5933	6.58377	6.67334	6.92136	6.23217	7.01373	6.73191	7.00068	6.0681
VEGF R2	7.83851	7.43206	7.03762	6.77121	6.27907	6.43699	7.43908	5.75647	6.4648	6.28378	6.91327	6.3648	7.36934	7.16032	7.05578	6.25671
VEGF R3	7.70457	7.61835	7.54159	6.67472	6.50609	6.79499	7.01755	5.64248	6.2762	6.93362	7.34118	6.28755	6.60425	7.45476	7.27092	6.30641
VEGF-B	9.04672	8.20835	8.40827	7.91669	7.56786	9.01658	8.67565	10.3	7.29135	9.14703	7.83657	7.03875	8.39565	7.71754	7.7504	7.63345
VEGF-D	10.8478	11.2097	10.8298	10.8565	10.8164	10.9419	10.8152	10.3637	11.0233	10.9352	10.6403	11.063	10.7739	11.0331	10.7764	11.215
VEGFC	10.711	11.0025	10.7671	10.6306	10.4703	10.5478	10.6932	10.1331	10.9503	10.5226	10.5637	10.9026	10.7674	10.9192	10.5964	11.0124
WIF-1	5.15978	6.07947	7.37727	7.14644	5.07691	5.15786	4.54407	6.82434	4.02569	4.41545	6.82995	4.04979	4.60109	5.51832	4.4678	5.57473
WISP-1 / CCN4	10.4399	11.1977	10.9506	11.1726	9.84027	10.749	10.4063	10.3179	10.7448	10.4696	11.1084	10.6108	10.4143	10.6207	10.5375	10.8129
b FGF	10.661	11.2569	10.871	11.1155	10.6071	10.9027	10.817	10.4394	10.8947	10.7857	10.7719	10.8155	10.8071	11.0017	10.8751	10.9875
beta-Catenin	4.43378	9.0937	6.12002	8.09196	4.90497	6.14757	4.56809	7.23989	4.10457	5.25209	6.68819	5.46443	9.63378	8.81974	5.9286	7.44163
uPAR	4.27909	8.52393	4.89123	4.01294	4.90638	5.00046	4.47318	4.33491	3.79835	4.293	5.90303	3.39473	4.46151	5.70745	4.32716	4.25002
