# Supplementary material for: Plasma Dilution After Myocardial Ischemia–Reperfusion Injury Promotes Cardiac Repair, Heart Performance, and Recovery of Motor Function and Endurance in Old Mice
Source: Aging Cell. 2026 Apr 30;25(5):e70525. doi: 10.1111/acel.70525 (PMC13130355; doi:10.1111/acel.70525)
Supplement: Supplementary file 2 — Data S2: Raw Data Per Figure_v2. [file ACEL-25-e70525-s002.xlsx]

## Sheet: Fig. 1C
LVEDV: Cine-MRI measurements of cardiac morphology and function every month for 3 months post-MI
	SHAM						SHAM+NBE						MI						MI+NBE
BASE	35.1016	49.2624	31.3728	33.7864	41.5984	35.712	40.7712	22.5824	29.1888	26.9096	41.152	34.2336	49.2808	43.4168	36.5808	52.504	39.2392	31.9408	33.9896	38.9408	33.2984	42.604	54.7272	30.4368
1mo	36.4176	47.5416	36.8416	34.6824	43.0656	41.5608	47.2424	56.7232	37.4352	59.5032	36.7976	50.1992	54.9912	51.9312	98.4872	56.2608	69.252	99.3224	34.0712	47.2	37.3936	38.18	44.4616	36.0104
2mo	45.3552	36.8656	34.5328	37.7192	41.8296	43.7152	48.3136	55.432	35.8064	50.4256	37.1768	43.5368	55.068	58.604	112.432	76.1048	69.2424	111.838	38.3704	41.7488	40.3376	39.7128	36.5816	37.652
3mo	36.6648	47.5256	35.4824	34.696	41.7232	36.6096	48.0288	55.1624	41.7072	49.7112	40.6632	41.72	61.4928	56.716	122.92	76.7816	81.1088	114.342	37.5848	38.4656	28.28	38.8184	40.9752	34.0176
Two-way ANOVA	Ordinary
Alpha	0.05							Number of families	1
								Number of comparisons per family	120
Source of Variation	% of total variation	P value	P value summary	Significant?				Alpha	0.05
Interaction	12.84	0.0014	**	Yes
Row Factor	8.612	0.0004	***	Yes				Tukey's multiple comparisons test	Mean Diff.	95.00% CI of diff.	Significant?	Summary	Adjusted P Value
Column Factor	45.04	<0.0001	****	Yes
								BASE:SHAM vs. BASE:SHAM+NBE	5.333	-19.78 to 30.45	No	ns	>0.9999
ANOVA table	SS	DF	MS	F (DFn, DFd)	P value			BASE:SHAM vs. BASE:MI	-4.355	-29.47 to 20.76	No	ns	>0.9999
Interaction	4638	9	515.3	F (9, 80) = 3.407	P=0.0014			BASE:SHAM vs. BASE:MI+NBE	-1.194	-26.31 to 23.92	No	ns	>0.9999
Row Factor	3110	3	1037	F (3, 80) = 6.854	P=0.0004			BASE:SHAM vs. 1mo:SHAM	-2.213	-27.33 to 22.90	No	ns	>0.9999
Column Factor	16261	3	5420	F (3, 80) = 35.84	P<0.0001			BASE:SHAM vs. 1mo:SHAM+NBE	-10.18	-35.29 to 14.94	No	ns	0.9865
Residual	12099	80	151.2					BASE:SHAM vs. 1mo:MI	-33.9	-59.02 to -8.786	Yes	***	0.0008
								BASE:SHAM vs. 1mo:MI+NBE	-1.747	-26.86 to 23.37	No	ns	>0.9999
								BASE:SHAM vs. 2mo:SHAM	-2.197	-27.31 to 22.92	No	ns	>0.9999
								BASE:SHAM vs. 2mo:SHAM+NBE	-7.31	-32.43 to 17.81	No	ns	0.9996
								BASE:SHAM vs. 2mo:MI	-42.74	-67.86 to -17.63	Yes	****	<0.0001
								BASE:SHAM vs. 2mo:MI+NBE	-1.262	-26.38 to 23.85	No	ns	>0.9999
								BASE:SHAM vs. 3mo:SHAM	-0.978	-26.09 to 24.14	No	ns	>0.9999
								BASE:SHAM vs. 3mo:SHAM+NBE	-8.36	-33.48 to 16.76	No	ns	0.9982
								BASE:SHAM vs. 3mo:MI	-47.75	-72.87 to -22.64	Yes	****	<0.0001
								BASE:SHAM vs. 3mo:MI+NBE	1.449	-23.67 to 26.56	No	ns	>0.9999
								BASE:SHAM+NBE vs. BASE:MI	-9.687	-34.80 to 15.43	No	ns	0.9916
								BASE:SHAM+NBE vs. BASE:MI+NBE	-6.527	-31.64 to 18.59	No	ns	>0.9999
								BASE:SHAM+NBE vs. 1mo:SHAM	-7.545	-32.66 to 17.57	No	ns	0.9994
								BASE:SHAM+NBE vs. 1mo:SHAM+NBE	-15.51	-40.63 to 9.605	No	ns	0.7047
								BASE:SHAM+NBE vs. 1mo:MI	-39.23	-64.35 to -14.12	Yes	****	<0.0001
								BASE:SHAM+NBE vs. 1mo:MI+NBE	-7.08	-32.20 to 18.04	No	ns	0.9997
								BASE:SHAM+NBE vs. 2mo:SHAM	-7.53	-32.65 to 17.59	No	ns	0.9995
								BASE:SHAM+NBE vs. 2mo:SHAM+NBE	-12.64	-37.76 to 12.47	No	ns	0.916
								BASE:SHAM+NBE vs. 2mo:MI	-48.08	-73.19 to -22.96	Yes	****	<0.0001
								BASE:SHAM+NBE vs. 2mo:MI+NBE	-6.594	-31.71 to 18.52	No	ns	0.9999
								BASE:SHAM+NBE vs. 3mo:SHAM	-6.311	-31.43 to 18.80	No	ns	>0.9999
								BASE:SHAM+NBE vs. 3mo:SHAM+NBE	-13.69	-38.81 to 11.42	No	ns	0.8547
								BASE:SHAM+NBE vs. 3mo:MI	-53.09	-78.20 to -27.97	Yes	****	<0.0001
								BASE:SHAM+NBE vs. 3mo:MI+NBE	-3.884	-29.00 to 21.23	No	ns	>0.9999
								BASE:MI vs. BASE:MI+NBE	3.161	-21.95 to 28.28	No	ns	>0.9999
								BASE:MI vs. 1mo:SHAM	2.142	-22.97 to 27.26	No	ns	>0.9999
								BASE:MI vs. 1mo:SHAM+NBE	-5.823	-30.94 to 19.29	No	ns	>0.9999
								BASE:MI vs. 1mo:MI	-29.55	-54.66 to -4.431	Yes	**	0.0073
								BASE:MI vs. 1mo:MI+NBE	2.608	-22.51 to 27.72	No	ns	>0.9999
								BASE:MI vs. 2mo:SHAM	2.157	-22.96 to 27.27	No	ns	>0.9999
								BASE:MI vs. 2mo:SHAM+NBE	-2.955	-28.07 to 22.16	No	ns	>0.9999
								BASE:MI vs. 2mo:MI	-38.39	-63.50 to -13.27	Yes	****	<0.0001
								BASE:MI vs. 2mo:MI+NBE	3.093	-22.02 to 28.21	No	ns	>0.9999
								BASE:MI vs. 3mo:SHAM	3.377	-21.74 to 28.49	No	ns	>0.9999
								BASE:MI vs. 3mo:SHAM+NBE	-4.005	-29.12 to 21.11	No	ns	>0.9999
								BASE:MI vs. 3mo:MI	-43.4	-68.52 to -18.28	Yes	****	<0.0001
								BASE:MI vs. 3mo:MI+NBE	5.803	-19.31 to 30.92	No	ns	>0.9999
								BASE:MI+NBE vs. 1mo:SHAM	-1.019	-26.13 to 24.10	No	ns	>0.9999
								BASE:MI+NBE vs. 1mo:SHAM+NBE	-8.984	-34.10 to 16.13	No	ns	0.9961
								BASE:MI+NBE vs. 1mo:MI	-32.71	-57.82 to -7.592	Yes	**	0.0015
								BASE:MI+NBE vs. 1mo:MI+NBE	-0.5533	-25.67 to 24.56	No	ns	>0.9999
								BASE:MI+NBE vs. 2mo:SHAM	-1.003	-26.12 to 24.11	No	ns	>0.9999
								BASE:MI+NBE vs. 2mo:SHAM+NBE	-6.116	-31.23 to 19.00	No	ns	>0.9999
								BASE:MI+NBE vs. 2mo:MI	-41.55	-66.66 to -16.43	Yes	****	<0.0001
								BASE:MI+NBE vs. 2mo:MI+NBE	-0.06773	-25.18 to 25.05	No	ns	>0.9999
								BASE:MI+NBE vs. 3mo:SHAM	0.2159	-24.90 to 25.33	No	ns	>0.9999
								BASE:MI+NBE vs. 3mo:SHAM+NBE	-7.166	-32.28 to 17.95	No	ns	0.9997
								BASE:MI+NBE vs. 3mo:MI	-46.56	-71.68 to -21.45	Yes	****	<0.0001
								BASE:MI+NBE vs. 3mo:MI+NBE	2.643	-22.47 to 27.76	No	ns	>0.9999
								1mo:SHAM vs. 1mo:SHAM+NBE	-7.965	-33.08 to 17.15	No	ns	0.999
								1mo:SHAM vs. 1mo:MI	-31.69	-56.80 to -6.574	Yes	**	0.0026
								1mo:SHAM vs. 1mo:MI+NBE	0.4655	-24.65 to 25.58	No	ns	>0.9999
								1mo:SHAM vs. 2mo:SHAM	0.01533	-25.10 to 25.13	No	ns	>0.9999
								1mo:SHAM vs. 2mo:SHAM+NBE	-5.097	-30.21 to 20.02	No	ns	>0.9999
								1mo:SHAM vs. 2mo:MI	-40.53	-65.65 to -15.41	Yes	****	<0.0001
								1mo:SHAM vs. 2mo:MI+NBE	0.9511	-24.16 to 26.07	No	ns	>0.9999
								1mo:SHAM vs. 3mo:SHAM	1.235	-23.88 to 26.35	No	ns	>0.9999
								1mo:SHAM vs. 3mo:SHAM+NBE	-6.147	-31.26 to 18.97	No	ns	>0.9999
								1mo:SHAM vs. 3mo:MI	-45.54	-70.66 to -20.43	Yes	****	<0.0001
								1mo:SHAM vs. 3mo:MI+NBE	3.661	-21.45 to 28.78	No	ns	>0.9999
								1mo:SHAM+NBE vs. 1mo:MI	-23.72	-48.84 to 1.392	No	ns	0.085
								1mo:SHAM+NBE vs. 1mo:MI+NBE	8.431	-16.68 to 33.55	No	ns	0.998
								1mo:SHAM+NBE vs. 2mo:SHAM	7.981	-17.14 to 33.10	No	ns	0.9989
								1mo:SHAM+NBE vs. 2mo:SHAM+NBE	2.868	-22.25 to 27.98	No	ns	>0.9999
								1mo:SHAM+NBE vs. 2mo:MI	-32.56	-57.68 to -7.449	Yes	**	0.0017
								1mo:SHAM+NBE vs. 2mo:MI+NBE	8.916	-16.20 to 34.03	No	ns	0.9964
								1mo:SHAM+NBE vs. 3mo:SHAM	9.2	-15.92 to 34.32	No	ns	0.995
								1mo:SHAM+NBE vs. 3mo:SHAM+NBE	1.818	-23.30 to 26.93	No	ns	>0.9999
								1mo:SHAM+NBE vs. 3mo:MI	-37.58	-62.69 to -12.46	Yes	***	0.0001
								1mo:SHAM+NBE vs. 3mo:MI+NBE	11.63	-13.49 to 36.74	No	ns	0.9561
								1mo:MI vs. 1mo:MI+NBE	32.15	7.039 to 57.27	Yes	**	0.002
								1mo:MI vs. 2mo:SHAM	31.7	6.589 to 56.82	Yes	**	0.0025
								1mo:MI vs. 2mo:SHAM+NBE	26.59	1.477 to 51.71	Yes	*	0.0273
								1mo:MI vs. 2mo:MI	-8.841	-33.96 to 16.27	No	ns	0.9967
								1mo:MI vs. 2mo:MI+NBE	32.64	7.525 to 57.76	Yes	**	0.0016
								1mo:MI vs. 3mo:SHAM	32.92	7.808 to 58.04	Yes	**	0.0014
								1mo:MI vs. 3mo:SHAM+NBE	25.54	0.4264 to 50.66	Yes	*	0.0422
								1mo:MI vs. 3mo:MI	-13.85	-38.97 to 11.26	No	ns	0.8436
								1mo:MI vs. 3mo:MI+NBE	35.35	10.23 to 60.47	Yes	***	0.0004
								1mo:MI+NBE vs. 2mo:SHAM	-0.4501	-25.57 to 24.67	No	ns	>0.9999
								1mo:MI+NBE vs. 2mo:SHAM+NBE	-5.562	-30.68 to 19.55	No	ns	>0.9999
								1mo:MI+NBE vs. 2mo:MI	-41	-66.11 to -15.88	Yes	****	<0.0001
								1mo:MI+NBE vs. 2mo:MI+NBE	0.4856	-24.63 to 25.60	No	ns	>0.9999
								1mo:MI+NBE vs. 3mo:SHAM	0.7692	-24.35 to 25.88	No	ns	>0.9999
								1mo:MI+NBE vs. 3mo:SHAM+NBE	-6.613	-31.73 to 18.50	No	ns	0.9999
								1mo:MI+NBE vs. 3mo:MI	-46.01	-71.12 to -20.89	Yes	****	<0.0001
								1mo:MI+NBE vs. 3mo:MI+NBE	3.196	-21.92 to 28.31	No	ns	>0.9999
								2mo:SHAM vs. 2mo:SHAM+NBE	-5.112	-30.23 to 20.00	No	ns	>0.9999
								2mo:SHAM vs. 2mo:MI	-40.55	-65.66 to -15.43	Yes	****	<0.0001
								2mo:SHAM vs. 2mo:MI+NBE	0.9357	-24.18 to 26.05	No	ns	>0.9999
								2mo:SHAM vs. 3mo:SHAM	1.219	-23.90 to 26.33	No	ns	>0.9999
								2mo:SHAM vs. 3mo:SHAM+NBE	-6.163	-31.28 to 18.95	No	ns	>0.9999
								2mo:SHAM vs. 3mo:MI	-45.56	-70.67 to -20.44	Yes	****	<0.0001
								2mo:SHAM vs. 3mo:MI+NBE	3.646	-21.47 to 28.76	No	ns	>0.9999
								2mo:SHAM+NBE vs. 2mo:MI	-35.43	-60.55 to -10.32	Yes	***	0.0004
								2mo:SHAM+NBE vs. 2mo:MI+NBE	6.048	-19.07 to 31.16	No	ns	>0.9999
								2mo:SHAM+NBE vs. 3mo:SHAM	6.332	-18.78 to 31.45	No	ns	>0.9999
								2mo:SHAM+NBE vs. 3mo:SHAM+NBE	-1.05	-26.17 to 24.07	No	ns	>0.9999
								2mo:SHAM+NBE vs. 3mo:MI	-40.45	-65.56 to -15.33	Yes	****	<0.0001
								2mo:SHAM+NBE vs. 3mo:MI+NBE	8.758	-16.36 to 33.87	No	ns	0.997
								2mo:MI vs. 2mo:MI+NBE	41.48	16.37 to 66.60	Yes	****	<0.0001
								2mo:MI vs. 3mo:SHAM	41.76	16.65 to 66.88	Yes	****	<0.0001
								2mo:MI vs. 3mo:SHAM+NBE	34.38	9.267 to 59.50	Yes	***	0.0006
								2mo:MI vs. 3mo:MI	-5.012	-30.13 to 20.10	No	ns	>0.9999
								2mo:MI vs. 3mo:MI+NBE	44.19	19.08 to 69.31	Yes	****	<0.0001
								2mo:MI+NBE vs. 3mo:SHAM	0.2836	-24.83 to 25.40	No	ns	>0.9999
								2mo:MI+NBE vs. 3mo:SHAM+NBE	-7.098	-32.21 to 18.02	No	ns	0.9997
								2mo:MI+NBE vs. 3mo:MI	-46.49	-71.61 to -21.38	Yes	****	<0.0001
								2mo:MI+NBE vs. 3mo:MI+NBE	2.71	-22.41 to 27.83	No	ns	>0.9999
								3mo:SHAM vs. 3mo:SHAM+NBE	-7.382	-32.50 to 17.73	No	ns	0.9996
								3mo:SHAM vs. 3mo:MI	-46.78	-71.89 to -21.66	Yes	****	<0.0001
								3mo:SHAM vs. 3mo:MI+NBE	2.427	-22.69 to 27.54	No	ns	>0.9999
								3mo:SHAM+NBE vs. 3mo:MI	-39.39	-64.51 to -14.28	Yes	****	<0.0001
								3mo:SHAM+NBE vs. 3mo:MI+NBE	9.809	-15.31 to 34.92	No	ns	0.9905
								3mo:MI vs. 3mo:MI+NBE	49.2	24.09 to 74.32	Yes	****	<0.0001
								Test details	Mean 1	Mean 2	Mean Diff.	SE of diff.	N1	N2	q	DF
								BASE:SHAM vs. BASE:SHAM+NBE	37.81	32.47	5.333	7.1	6	6	1.062	80
								BASE:SHAM vs. BASE:MI	37.81	42.16	-4.355	7.1	6	6	0.8674	80
								BASE:SHAM vs. BASE:MI+NBE	37.81	39	-1.194	7.1	6	6	0.2378	80
								BASE:SHAM vs. 1mo:SHAM	37.81	40.02	-2.213	7.1	6	6	0.4407	80
								BASE:SHAM vs. 1mo:SHAM+NBE	37.81	47.98	-10.18	7.1	6	6	2.027	80
								BASE:SHAM vs. 1mo:MI	37.81	71.71	-33.9	7.1	6	6	6.753	80
								BASE:SHAM vs. 1mo:MI+NBE	37.81	39.55	-1.747	7.1	6	6	0.348	80
								BASE:SHAM vs. 2mo:SHAM	37.81	40	-2.197	7.1	6	6	0.4377	80
								BASE:SHAM vs. 2mo:SHAM+NBE	37.81	45.12	-7.31	7.1	6	6	1.456	80
								BASE:SHAM vs. 2mo:MI	37.81	80.55	-42.74	7.1	6	6	8.514	80
								BASE:SHAM vs. 2mo:MI+NBE	37.81	39.07	-1.262	7.1	6	6	0.2513	80
								BASE:SHAM vs. 3mo:SHAM	37.81	38.78	-0.978	7.1	6	6	0.1948	80
								BASE:SHAM vs. 3mo:SHAM+NBE	37.81	46.17	-8.36	7.1	6	6	1.665	80
								BASE:SHAM vs. 3mo:MI	37.81	85.56	-47.75	7.1	6	6	9.512	80
								BASE:SHAM vs. 3mo:MI+NBE	37.81	36.36	1.449	7.1	6	6	0.2886	80
								BASE:SHAM+NBE vs. BASE:MI	32.47	42.16	-9.687	7.1	6	6	1.93	80
								BASE:SHAM+NBE vs. BASE:MI+NBE	32.47	39	-6.527	7.1	6	6	1.3	80
								BASE:SHAM+NBE vs. 1mo:SHAM	32.47	40.02	-7.545	7.1	6	6	1.503	80
								BASE:SHAM+NBE vs. 1mo:SHAM+NBE	32.47	47.98	-15.51	7.1	6	6	3.089	80
								BASE:SHAM+NBE vs. 1mo:MI	32.47	71.71	-39.23	7.1	6	6	7.815	80
								BASE:SHAM+NBE vs. 1mo:MI+NBE	32.47	39.55	-7.08	7.1	6	6	1.41	80
								BASE:SHAM+NBE vs. 2mo:SHAM	32.47	40	-7.53	7.1	6	6	1.5	80
								BASE:SHAM+NBE vs. 2mo:SHAM+NBE	32.47	45.12	-12.64	7.1	6	6	2.518	80
								BASE:SHAM+NBE vs. 2mo:MI	32.47	80.55	-48.08	7.1	6	6	9.576	80
								BASE:SHAM+NBE vs. 2mo:MI+NBE	32.47	39.07	-6.594	7.1	6	6	1.313	80
								BASE:SHAM+NBE vs. 3mo:SHAM	32.47	38.78	-6.311	7.1	6	6	1.257	80
								BASE:SHAM+NBE vs. 3mo:SHAM+NBE	32.47	46.17	-13.69	7.1	6	6	2.727	80
								BASE:SHAM+NBE vs. 3mo:MI	32.47	85.56	-53.09	7.1	6	6	10.57	80
								BASE:SHAM+NBE vs. 3mo:MI+NBE	32.47	36.36	-3.884	7.1	6	6	0.7736	80
								BASE:MI vs. BASE:MI+NBE	42.16	39	3.161	7.1	6	6	0.6296	80
								BASE:MI vs. 1mo:SHAM	42.16	40.02	2.142	7.1	6	6	0.4267	80
								BASE:MI vs. 1mo:SHAM+NBE	42.16	47.98	-5.823	7.1	6	6	1.16	80
								BASE:MI vs. 1mo:MI	42.16	71.71	-29.55	7.1	6	6	5.885	80
								BASE:MI vs. 1mo:MI+NBE	42.16	39.55	2.608	7.1	6	6	0.5194	80
								BASE:MI vs. 2mo:SHAM	42.16	40	2.157	7.1	6	6	0.4297	80
								BASE:MI vs. 2mo:SHAM+NBE	42.16	45.12	-2.955	7.1	6	6	0.5885	80
								BASE:MI vs. 2mo:MI	42.16	80.55	-38.39	7.1	6	6	7.646	80
								BASE:MI vs. 2mo:MI+NBE	42.16	39.07	3.093	7.1	6	6	0.6161	80
								BASE:MI vs. 3mo:SHAM	42.16	38.78	3.377	7.1	6	6	0.6726	80
								BASE:MI vs. 3mo:SHAM+NBE	42.16	46.17	-4.005	7.1	6	6	0.7977	80
								BASE:MI vs. 3mo:MI	42.16	85.56	-43.4	7.1	6	6	8.645	80
								BASE:MI vs. 3mo:MI+NBE	42.16	36.36	5.803	7.1	6	6	1.156	80
								BASE:MI+NBE vs. 1mo:SHAM	39	40.02	-1.019	7.1	6	6	0.2029	80
								BASE:MI+NBE vs. 1mo:SHAM+NBE	39	47.98	-8.984	7.1	6	6	1.789	80
								BASE:MI+NBE vs. 1mo:MI	39	71.71	-32.71	7.1	6	6	6.515	80
								BASE:MI+NBE vs. 1mo:MI+NBE	39	39.55	-0.5533	7.1	6	6	0.1102	80
								BASE:MI+NBE vs. 2mo:SHAM	39	40	-1.003	7.1	6	6	0.1999	80
								BASE:MI+NBE vs. 2mo:SHAM+NBE	39	45.12	-6.116	7.1	6	6	1.218	80
								BASE:MI+NBE vs. 2mo:MI	39	80.55	-41.55	7.1	6	6	8.276	80
								BASE:MI+NBE vs. 2mo:MI+NBE	39	39.07	-0.06773	7.1	6	6	0.01349	80
								BASE:MI+NBE vs. 3mo:SHAM	39	38.78	0.2159	7.1	6	6	0.043	80
								BASE:MI+NBE vs. 3mo:SHAM+NBE	39	46.17	-7.166	7.1	6	6	1.427	80
								BASE:MI+NBE vs. 3mo:MI	39	85.56	-46.56	7.1	6	6	9.274	80
								BASE:MI+NBE vs. 3mo:MI+NBE	39	36.36	2.643	7.1	6	6	0.5264	80
								1mo:SHAM vs. 1mo:SHAM+NBE	40.02	47.98	-7.965	7.1	6	6	1.587	80
								1mo:SHAM vs. 1mo:MI	40.02	71.71	-31.69	7.1	6	6	6.312	80
								1mo:SHAM vs. 1mo:MI+NBE	40.02	39.55	0.4655	7.1	6	6	0.09271	80
								1mo:SHAM vs. 2mo:SHAM	40.02	40	0.01533	7.1	6	6	0.003054	80
								1mo:SHAM vs. 2mo:SHAM+NBE	40.02	45.12	-5.097	7.1	6	6	1.015	80
								1mo:SHAM vs. 2mo:MI	40.02	80.55	-40.53	7.1	6	6	8.073	80
								1mo:SHAM vs. 2mo:MI+NBE	40.02	39.07	0.9511	7.1	6	6	0.1894	80
								1mo:SHAM vs. 3mo:SHAM	40.02	38.78	1.235	7.1	6	6	0.2459	80
								1mo:SHAM vs. 3mo:SHAM+NBE	40.02	46.17	-6.147	7.1	6	6	1.224	80
								1mo:SHAM vs. 3mo:MI	40.02	85.56	-45.54	7.1	6	6	9.071	80
								1mo:SHAM vs. 3mo:MI+NBE	40.02	36.36	3.661	7.1	6	6	0.7293	80
								1mo:SHAM+NBE vs. 1mo:MI	47.98	71.71	-23.72	7.1	6	6	4.725	80
								1mo:SHAM+NBE vs. 1mo:MI+NBE	47.98	39.55	8.431	7.1	6	6	1.679	80
								1mo:SHAM+NBE vs. 2mo:SHAM	47.98	40	7.981	7.1	6	6	1.59	80
								1mo:SHAM+NBE vs. 2mo:SHAM+NBE	47.98	45.12	2.868	7.1	6	6	0.5713	80
								1mo:SHAM+NBE vs. 2mo:MI	47.98	80.55	-32.56	7.1	6	6	6.486	80
								1mo:SHAM+NBE vs. 2mo:MI+NBE	47.98	39.07	8.916	7.1	6	6	1.776	80
								1mo:SHAM+NBE vs. 3mo:SHAM	47.98	38.78	9.2	7.1	6	6	1.832	80
								1mo:SHAM+NBE vs. 3mo:SHAM+NBE	47.98	46.17	1.818	7.1	6	6	0.3621	80
								1mo:SHAM+NBE vs. 3mo:MI	47.98	85.56	-37.58	7.1	6	6	7.485	80
								1mo:SHAM+NBE vs. 3mo:MI+NBE	47.98	36.36	11.63	7.1	6	6	2.316	80
								1mo:MI vs. 1mo:MI+NBE	71.71	39.55	32.15	7.1	6	6	6.405	80
								1mo:MI vs. 2mo:SHAM	71.71	40	31.7	7.1	6	6	6.315	80
								1mo:MI vs. 2mo:SHAM+NBE	71.71	45.12	26.59	7.1	6	6	5.297	80
								1mo:MI vs. 2mo:MI	71.71	80.55	-8.841	7.1	6	6	1.761	80
								1mo:MI vs. 2mo:MI+NBE	71.71	39.07	32.64	7.1	6	6	6.501	80
								1mo:MI vs. 3mo:SHAM	71.71	38.78	32.92	7.1	6	6	6.558	80
								1mo:MI vs. 3mo:SHAM+NBE	71.71	46.17	25.54	7.1	6	6	5.088	80
								1mo:MI vs. 3mo:MI	71.71	85.56	-13.85	7.1	6	6	2.759	80
								1mo:MI vs. 3mo:MI+NBE	71.71	36.36	35.35	7.1	6	6	7.041	80
								1mo:MI+NBE vs. 2mo:SHAM	39.55	40	-0.4501	7.1	6	6	0.08966	80
								1mo:MI+NBE vs. 2mo:SHAM+NBE	39.55	45.12	-5.562	7.1	6	6	1.108	80
								1mo:MI+NBE vs. 2mo:MI	39.55	80.55	-41	7.1	6	6	8.166	80
								1mo:MI+NBE vs. 2mo:MI+NBE	39.55	39.07	0.4856	7.1	6	6	0.09672	80
								1mo:MI+NBE vs. 3mo:SHAM	39.55	38.78	0.7692	7.1	6	6	0.1532	80
								1mo:MI+NBE vs. 3mo:SHAM+NBE	39.55	46.17	-6.613	7.1	6	6	1.317	80
								1mo:MI+NBE vs. 3mo:MI	39.55	85.56	-46.01	7.1	6	6	9.164	80
								1mo:MI+NBE vs. 3mo:MI+NBE	39.55	36.36	3.196	7.1	6	6	0.6366	80
								2mo:SHAM vs. 2mo:SHAM+NBE	40	45.12	-5.112	7.1	6	6	1.018	80
								2mo:SHAM vs. 2mo:MI	40	80.55	-40.55	7.1	6	6	8.076	80
								2mo:SHAM vs. 2mo:MI+NBE	40	39.07	0.9357	7.1	6	6	0.1864	80
								2mo:SHAM vs. 3mo:SHAM	40	38.78	1.219	7.1	6	6	0.2429	80
								2mo:SHAM vs. 3mo:SHAM+NBE	40	46.17	-6.163	7.1	6	6	1.227	80
								2mo:SHAM vs. 3mo:MI	40	85.56	-45.56	7.1	6	6	9.074	80
								2mo:SHAM vs. 3mo:MI+NBE	40	36.36	3.646	7.1	6	6	0.7262	80
								2mo:SHAM+NBE vs. 2mo:MI	45.12	80.55	-35.43	7.1	6	6	7.058	80
								2mo:SHAM+NBE vs. 2mo:MI+NBE	45.12	39.07	6.048	7.1	6	6	1.205	80
								2mo:SHAM+NBE vs. 3mo:SHAM	45.12	38.78	6.332	7.1	6	6	1.261	80
								2mo:SHAM+NBE vs. 3mo:SHAM+NBE	45.12	46.17	-1.05	7.1	6	6	0.2092	80
								2mo:SHAM+NBE vs. 3mo:MI	45.12	85.56	-40.45	7.1	6	6	8.056	80
								2mo:SHAM+NBE vs. 3mo:MI+NBE	45.12	36.36	8.758	7.1	6	6	1.745	80
								2mo:MI vs. 2mo:MI+NBE	80.55	39.07	41.48	7.1	6	6	8.262	80
								2mo:MI vs. 3mo:SHAM	80.55	38.78	41.76	7.1	6	6	8.319	80
								2mo:MI vs. 3mo:SHAM+NBE	80.55	46.17	34.38	7.1	6	6	6.849	80
								2mo:MI vs. 3mo:MI	80.55	85.56	-5.012	7.1	6	6	0.9983	80
								2mo:MI vs. 3mo:MI+NBE	80.55	36.36	44.19	7.1	6	6	8.802	80
								2mo:MI+NBE vs. 3mo:SHAM	39.07	38.78	0.2836	7.1	6	6	0.05649	80
								2mo:MI+NBE vs. 3mo:SHAM+NBE	39.07	46.17	-7.098	7.1	6	6	1.414	80
								2mo:MI+NBE vs. 3mo:MI	39.07	85.56	-46.49	7.1	6	6	9.261	80
								2mo:MI+NBE vs. 3mo:MI+NBE	39.07	36.36	2.71	7.1	6	6	0.5398	80
								3mo:SHAM vs. 3mo:SHAM+NBE	38.78	46.17	-7.382	7.1	6	6	1.47	80
								3mo:SHAM vs. 3mo:MI	38.78	85.56	-46.78	7.1	6	6	9.317	80
								3mo:SHAM vs. 3mo:MI+NBE	38.78	36.36	2.427	7.1	6	6	0.4834	80
								3mo:SHAM+NBE vs. 3mo:MI	46.17	85.56	-39.39	7.1	6	6	7.847	80
								3mo:SHAM+NBE vs. 3mo:MI+NBE	46.17	36.36	9.809	7.1	6	6	1.954	80
								3mo:MI vs. 3mo:MI+NBE	85.56	36.36	49.2	7.1	6	6	9.801	80

## Sheet: Fig. 1D 
LVESV: Cine-MRI measurements of cardiac morphology and function every month for 3 months post-MI
	SHAM						SHAM+NBE						MI						MI+NBE
BASE	11.8696	16.632	10.7024	11.4216	14.3232	11.2024	13.9304	7.8688	9.4936	8.288	12.8584	11.7864	19.032	16.872	12.3848	17.852	14.4328	10.4584	11.1096	12.9136	8.8848	14.8664	19.0848	11.2704
1mo	11.4472	15.7872	16.588	12.1376	14.5408	17.3624	16.14	20.0352	11.6928	18.7448	11.4064	18.652	37.2864	27.4624	71.7424	34.3144	52.6968	79.2064	10.5928	17.2112	9.2368	12.2744	16.0312	12.3976
2mo	13.8888	11.1544	12.1792	12.0056	13.3856	15.1768	16.7648	19.0456	10.4992	12.492	11.3528	11.4344	37.812	34.2456	85.7544	53.5888	53.1952	94.2776	13.3472	15.9512	12.739	10.0232	13.1832	13.6856
3mo	12.6272	17.3336	12.3488	11.5696	14.784	11.5696	17.2112	20.528	11.5968	15.8408	11.9496	12.2752	46.8616	29.852	99.9024	58.4176	58.3768	94.7552	12.056	9.1408	9.644	10.8512	15.1792	12.668
Two-way ANOVA	Ordinary
Alpha	0.05
							Number of families	1
Source of Variation	% of total variation	P value	P value summary	Significant?			Number of comparisons per family	120
Interaction	16.25	<0.0001	****	Yes			Alpha	0.05
Row Factor	6.663	0.0002	***	Yes
Column Factor	52.96	<0.0001	****	Yes			Tukey's multiple comparisons test	Mean Diff.	95.00% CI of diff.	Significant?	Summary	Adjusted P Value
ANOVA table	SS	DF	MS	F (DFn, DFd)	P value		BASE:SHAM vs. BASE:SHAM+NBE	1.988	-20.40 to 24.37	No	ns	>0.9999
Interaction	6472	9	719.1	F (9, 80) = 5.985	P<0.0001		BASE:SHAM vs. BASE:MI	-2.48	-24.87 to 19.91	No	ns	>0.9999
Row Factor	2654	3	884.8	F (3, 80) = 7.364	P=0.0002		BASE:SHAM vs. BASE:MI+NBE	-0.3297	-22.72 to 22.06	No	ns	>0.9999
Column Factor	21098	3	7033	F (3, 80) = 58.53	P<0.0001		BASE:SHAM vs. 1mo:SHAM	-1.952	-24.34 to 20.43	No	ns	>0.9999
Residual	9612	80	120.1				BASE:SHAM vs. 1mo:SHAM+NBE	-3.42	-25.81 to 18.97	No	ns	>0.9999
							BASE:SHAM vs. 1mo:MI	-37.76	-60.15 to -15.37	Yes	****	<0.0001
							BASE:SHAM vs. 1mo:MI+NBE	-0.2655	-22.65 to 22.12	No	ns	>0.9999
							BASE:SHAM vs. 2mo:SHAM	-0.2732	-22.66 to 22.11	No	ns	>0.9999
							BASE:SHAM vs. 2mo:SHAM+NBE	-0.9063	-23.29 to 21.48	No	ns	>0.9999
							BASE:SHAM vs. 2mo:MI	-47.12	-69.51 to -24.73	Yes	****	<0.0001
							BASE:SHAM vs. 2mo:MI+NBE	-0.463	-22.85 to 21.92	No	ns	>0.9999
							BASE:SHAM vs. 3mo:SHAM	-0.6803	-23.07 to 21.71	No	ns	>0.9999
							BASE:SHAM vs. 3mo:SHAM+NBE	-2.208	-24.59 to 20.18	No	ns	>0.9999
							BASE:SHAM vs. 3mo:MI	-52	-74.39 to -29.62	Yes	****	<0.0001
							BASE:SHAM vs. 3mo:MI+NBE	1.102	-21.28 to 23.49	No	ns	>0.9999
							BASE:SHAM+NBE vs. BASE:MI	-4.468	-26.85 to 17.92	No	ns	>0.9999
							BASE:SHAM+NBE vs. BASE:MI+NBE	-2.317	-24.70 to 20.07	No	ns	>0.9999
							BASE:SHAM+NBE vs. 1mo:SHAM	-3.94	-26.33 to 18.45	No	ns	>0.9999
							BASE:SHAM+NBE vs. 1mo:SHAM+NBE	-5.408	-27.79 to 16.98	No	ns	>0.9999
							BASE:SHAM+NBE vs. 1mo:MI	-39.75	-62.13 to -17.36	Yes	****	<0.0001
							BASE:SHAM+NBE vs. 1mo:MI+NBE	-2.253	-24.64 to 20.13	No	ns	>0.9999
							BASE:SHAM+NBE vs. 2mo:SHAM	-2.261	-24.65 to 20.13	No	ns	>0.9999
							BASE:SHAM+NBE vs. 2mo:SHAM+NBE	-2.894	-25.28 to 19.49	No	ns	>0.9999
							BASE:SHAM+NBE vs. 2mo:MI	-49.11	-71.49 to -26.72	Yes	****	<0.0001
							BASE:SHAM+NBE vs. 2mo:MI+NBE	-2.451	-24.84 to 19.94	No	ns	>0.9999
							BASE:SHAM+NBE vs. 3mo:SHAM	-2.668	-25.05 to 19.72	No	ns	>0.9999
							BASE:SHAM+NBE vs. 3mo:SHAM+NBE	-4.196	-26.58 to 18.19	No	ns	>0.9999
							BASE:SHAM+NBE vs. 3mo:MI	-53.99	-76.38 to -31.60	Yes	****	<0.0001
							BASE:SHAM+NBE vs. 3mo:MI+NBE	-0.8856	-23.27 to 21.50	No	ns	>0.9999
							BASE:MI vs. BASE:MI+NBE	2.15	-20.24 to 24.54	No	ns	>0.9999
							BASE:MI vs. 1mo:SHAM	0.5281	-21.86 to 22.91	No	ns	>0.9999
							BASE:MI vs. 1mo:SHAM+NBE	-0.9399	-23.33 to 21.45	No	ns	>0.9999
							BASE:MI vs. 1mo:MI	-35.28	-57.67 to -12.89	Yes	****	<0.0001
							BASE:MI vs. 1mo:MI+NBE	2.215	-20.17 to 24.60	No	ns	>0.9999
							BASE:MI vs. 2mo:SHAM	2.207	-20.18 to 24.59	No	ns	>0.9999
							BASE:MI vs. 2mo:SHAM+NBE	1.574	-20.81 to 23.96	No	ns	>0.9999
							BASE:MI vs. 2mo:MI	-44.64	-67.03 to -22.25	Yes	****	<0.0001
							BASE:MI vs. 2mo:MI+NBE	2.017	-20.37 to 24.40	No	ns	>0.9999
							BASE:MI vs. 3mo:SHAM	1.8	-20.59 to 24.19	No	ns	>0.9999
							BASE:MI vs. 3mo:SHAM+NBE	0.2717	-22.11 to 22.66	No	ns	>0.9999
							BASE:MI vs. 3mo:MI	-49.52	-71.91 to -27.14	Yes	****	<0.0001
							BASE:MI vs. 3mo:MI+NBE	3.582	-18.80 to 25.97	No	ns	>0.9999
							BASE:MI+NBE vs. 1mo:SHAM	-1.622	-24.01 to 20.76	No	ns	>0.9999
							BASE:MI+NBE vs. 1mo:SHAM+NBE	-3.09	-25.48 to 19.30	No	ns	>0.9999
							BASE:MI+NBE vs. 1mo:MI	-37.43	-59.82 to -15.04	Yes	****	<0.0001
							BASE:MI+NBE vs. 1mo:MI+NBE	0.06427	-22.32 to 22.45	No	ns	>0.9999
							BASE:MI+NBE vs. 2mo:SHAM	0.05653	-22.33 to 22.44	No	ns	>0.9999
							BASE:MI+NBE vs. 2mo:SHAM+NBE	-0.5765	-22.96 to 21.81	No	ns	>0.9999
							BASE:MI+NBE vs. 2mo:MI	-46.79	-69.18 to -24.40	Yes	****	<0.0001
							BASE:MI+NBE vs. 2mo:MI+NBE	-0.1333	-22.52 to 22.25	No	ns	>0.9999
							BASE:MI+NBE vs. 3mo:SHAM	-0.3505	-22.74 to 22.04	No	ns	>0.9999
							BASE:MI+NBE vs. 3mo:SHAM+NBE	-1.879	-24.26 to 20.51	No	ns	>0.9999
							BASE:MI+NBE vs. 3mo:MI	-51.67	-74.06 to -29.29	Yes	****	<0.0001
							BASE:MI+NBE vs. 3mo:MI+NBE	1.432	-20.95 to 23.82	No	ns	>0.9999
							1mo:SHAM vs. 1mo:SHAM+NBE	-1.468	-23.85 to 20.92	No	ns	>0.9999
							1mo:SHAM vs. 1mo:MI	-35.81	-58.19 to -13.42	Yes	****	<0.0001
							1mo:SHAM vs. 1mo:MI+NBE	1.687	-20.70 to 24.07	No	ns	>0.9999
							1mo:SHAM vs. 2mo:SHAM	1.679	-20.71 to 24.07	No	ns	>0.9999
							1mo:SHAM vs. 2mo:SHAM+NBE	1.046	-21.34 to 23.43	No	ns	>0.9999
							1mo:SHAM vs. 2mo:MI	-45.17	-67.55 to -22.78	Yes	****	<0.0001
							1mo:SHAM vs. 2mo:MI+NBE	1.489	-20.90 to 23.88	No	ns	>0.9999
							1mo:SHAM vs. 3mo:SHAM	1.272	-21.11 to 23.66	No	ns	>0.9999
							1mo:SHAM vs. 3mo:SHAM+NBE	-0.2564	-22.64 to 22.13	No	ns	>0.9999
							1mo:SHAM vs. 3mo:MI	-50.05	-72.44 to -27.66	Yes	****	<0.0001
							1mo:SHAM vs. 3mo:MI+NBE	3.054	-19.33 to 25.44	No	ns	>0.9999
							1mo:SHAM+NBE vs. 1mo:MI	-34.34	-56.73 to -11.95	Yes	****	<0.0001
							1mo:SHAM+NBE vs. 1mo:MI+NBE	3.155	-19.23 to 25.54	No	ns	>0.9999
							1mo:SHAM+NBE vs. 2mo:SHAM	3.147	-19.24 to 25.53	No	ns	>0.9999
							1mo:SHAM+NBE vs. 2mo:SHAM+NBE	2.514	-19.87 to 24.90	No	ns	>0.9999
							1mo:SHAM+NBE vs. 2mo:MI	-43.7	-66.09 to -21.31	Yes	****	<0.0001
							1mo:SHAM+NBE vs. 2mo:MI+NBE	2.957	-19.43 to 25.34	No	ns	>0.9999
							1mo:SHAM+NBE vs. 3mo:SHAM	2.74	-19.65 to 25.13	No	ns	>0.9999
							1mo:SHAM+NBE vs. 3mo:SHAM+NBE	1.212	-21.17 to 23.60	No	ns	>0.9999
							1mo:SHAM+NBE vs. 3mo:MI	-48.58	-70.97 to -26.20	Yes	****	<0.0001
							1mo:SHAM+NBE vs. 3mo:MI+NBE	4.522	-17.86 to 26.91	No	ns	>0.9999
							1mo:MI vs. 1mo:MI+NBE	37.49	15.11 to 59.88	Yes	****	<0.0001
							1mo:MI vs. 2mo:SHAM	37.49	15.10 to 59.87	Yes	****	<0.0001
							1mo:MI vs. 2mo:SHAM+NBE	36.85	14.47 to 59.24	Yes	****	<0.0001
							1mo:MI vs. 2mo:MI	-9.361	-31.75 to 13.03	No	ns	0.9819
							1mo:MI vs. 2mo:MI+NBE	37.3	14.91 to 59.68	Yes	****	<0.0001
							1mo:MI vs. 3mo:SHAM	37.08	14.69 to 59.47	Yes	****	<0.0001
							1mo:MI vs. 3mo:SHAM+NBE	35.55	13.16 to 57.94	Yes	****	<0.0001
							1mo:MI vs. 3mo:MI	-14.24	-36.63 to 8.143	No	ns	0.6595
							1mo:MI vs. 3mo:MI+NBE	38.86	16.48 to 61.25	Yes	****	<0.0001
							1mo:MI+NBE vs. 2mo:SHAM	-0.007733	-22.39 to 22.38	No	ns	>0.9999
							1mo:MI+NBE vs. 2mo:SHAM+NBE	-0.6408	-23.03 to 21.75	No	ns	>0.9999
							1mo:MI+NBE vs. 2mo:MI	-46.85	-69.24 to -24.47	Yes	****	<0.0001
							1mo:MI+NBE vs. 2mo:MI+NBE	-0.1976	-22.58 to 22.19	No	ns	>0.9999
							1mo:MI+NBE vs. 3mo:SHAM	-0.4148	-22.80 to 21.97	No	ns	>0.9999
							1mo:MI+NBE vs. 3mo:SHAM+NBE	-1.943	-24.33 to 20.44	No	ns	>0.9999
							1mo:MI+NBE vs. 3mo:MI	-51.74	-74.12 to -29.35	Yes	****	<0.0001
							1mo:MI+NBE vs. 3mo:MI+NBE	1.367	-21.02 to 23.75	No	ns	>0.9999
							2mo:SHAM vs. 2mo:SHAM+NBE	-0.6331	-23.02 to 21.75	No	ns	>0.9999
							2mo:SHAM vs. 2mo:MI	-46.85	-69.23 to -24.46	Yes	****	<0.0001
							2mo:SHAM vs. 2mo:MI+NBE	-0.1898	-22.58 to 22.20	No	ns	>0.9999
							2mo:SHAM vs. 3mo:SHAM	-0.4071	-22.79 to 21.98	No	ns	>0.9999
							2mo:SHAM vs. 3mo:SHAM+NBE	-1.935	-24.32 to 20.45	No	ns	>0.9999
							2mo:SHAM vs. 3mo:MI	-51.73	-74.12 to -29.34	Yes	****	<0.0001
							2mo:SHAM vs. 3mo:MI+NBE	1.375	-21.01 to 23.76	No	ns	>0.9999
							2mo:SHAM+NBE vs. 2mo:MI	-46.21	-68.60 to -23.83	Yes	****	<0.0001
							2mo:SHAM+NBE vs. 2mo:MI+NBE	0.4432	-21.94 to 22.83	No	ns	>0.9999
							2mo:SHAM+NBE vs. 3mo:SHAM	0.226	-22.16 to 22.61	No	ns	>0.9999
							2mo:SHAM+NBE vs. 3mo:SHAM+NBE	-1.302	-23.69 to 21.08	No	ns	>0.9999
							2mo:SHAM+NBE vs. 3mo:MI	-51.1	-73.48 to -28.71	Yes	****	<0.0001
							2mo:SHAM+NBE vs. 3mo:MI+NBE	2.008	-20.38 to 24.39	No	ns	>0.9999
							2mo:MI vs. 2mo:MI+NBE	46.66	24.27 to 69.04	Yes	****	<0.0001
							2mo:MI vs. 3mo:SHAM	46.44	24.05 to 68.83	Yes	****	<0.0001
							2mo:MI vs. 3mo:SHAM+NBE	44.91	22.53 to 67.30	Yes	****	<0.0001
							2mo:MI vs. 3mo:MI	-4.882	-27.27 to 17.50	No	ns	>0.9999
							2mo:MI vs. 3mo:MI+NBE	48.22	25.84 to 70.61	Yes	****	<0.0001
							2mo:MI+NBE vs. 3mo:SHAM	-0.2172	-22.60 to 22.17	No	ns	>0.9999
							2mo:MI+NBE vs. 3mo:SHAM+NBE	-1.745	-24.13 to 20.64	No	ns	>0.9999
							2mo:MI+NBE vs. 3mo:MI	-51.54	-73.93 to -29.15	Yes	****	<0.0001
							2mo:MI+NBE vs. 3mo:MI+NBE	1.565	-20.82 to 23.95	No	ns	>0.9999
							3mo:SHAM vs. 3mo:SHAM+NBE	-1.528	-23.91 to 20.86	No	ns	>0.9999
							3mo:SHAM vs. 3mo:MI	-51.32	-73.71 to -28.94	Yes	****	<0.0001
							3mo:SHAM vs. 3mo:MI+NBE	1.782	-20.60 to 24.17	No	ns	>0.9999
							3mo:SHAM+NBE vs. 3mo:MI	-49.79	-72.18 to -27.41	Yes	****	<0.0001
							3mo:SHAM+NBE vs. 3mo:MI+NBE	3.31	-19.08 to 25.70	No	ns	>0.9999
							3mo:MI vs. 3mo:MI+NBE	53.1	30.72 to 75.49	Yes	****	<0.0001
							Test details	Mean 1	Mean 2	Mean Diff.	SE of diff.	N1	N2	q	DF
							BASE:SHAM vs. BASE:SHAM+NBE	12.69	10.7	1.988	6.328	6	6	0.4442	80
							BASE:SHAM vs. BASE:MI	12.69	15.17	-2.48	6.328	6	6	0.5542	80
							BASE:SHAM vs. BASE:MI+NBE	12.69	13.02	-0.3297	6.328	6	6	0.07369	80
							BASE:SHAM vs. 1mo:SHAM	12.69	14.64	-1.952	6.328	6	6	0.4362	80
							BASE:SHAM vs. 1mo:SHAM+NBE	12.69	16.11	-3.42	6.328	6	6	0.7643	80
							BASE:SHAM vs. 1mo:MI	12.69	50.45	-37.76	6.328	6	6	8.438	80
							BASE:SHAM vs. 1mo:MI+NBE	12.69	12.96	-0.2655	6.328	6	6	0.05932	80
							BASE:SHAM vs. 2mo:SHAM	12.69	12.97	-0.2732	6.328	6	6	0.06105	80
							BASE:SHAM vs. 2mo:SHAM+NBE	12.69	13.6	-0.9063	6.328	6	6	0.2025	80
							BASE:SHAM vs. 2mo:MI	12.69	59.81	-47.12	6.328	6	6	10.53	80
							BASE:SHAM vs. 2mo:MI+NBE	12.69	13.15	-0.463	6.328	6	6	0.1035	80
							BASE:SHAM vs. 3mo:SHAM	12.69	13.37	-0.6803	6.328	6	6	0.152	80
							BASE:SHAM vs. 3mo:SHAM+NBE	12.69	14.9	-2.208	6.328	6	6	0.4935	80
							BASE:SHAM vs. 3mo:MI	12.69	64.69	-52	6.328	6	6	11.62	80
							BASE:SHAM vs. 3mo:MI+NBE	12.69	11.59	1.102	6.328	6	6	0.2463	80
							BASE:SHAM+NBE vs. BASE:MI	10.7	15.17	-4.468	6.328	6	6	0.9984	80
							BASE:SHAM+NBE vs. BASE:MI+NBE	10.7	13.02	-2.317	6.328	6	6	0.5179	80
							BASE:SHAM+NBE vs. 1mo:SHAM	10.7	14.64	-3.94	6.328	6	6	0.8804	80
							BASE:SHAM+NBE vs. 1mo:SHAM+NBE	10.7	16.11	-5.408	6.328	6	6	1.208	80
							BASE:SHAM+NBE vs. 1mo:MI	10.7	50.45	-39.75	6.328	6	6	8.882	80
							BASE:SHAM+NBE vs. 1mo:MI+NBE	10.7	12.96	-2.253	6.328	6	6	0.5035	80
							BASE:SHAM+NBE vs. 2mo:SHAM	10.7	12.97	-2.261	6.328	6	6	0.5052	80
							BASE:SHAM+NBE vs. 2mo:SHAM+NBE	10.7	13.6	-2.894	6.328	6	6	0.6467	80
							BASE:SHAM+NBE vs. 2mo:MI	10.7	59.81	-49.11	6.328	6	6	10.97	80
							BASE:SHAM+NBE vs. 2mo:MI+NBE	10.7	13.15	-2.451	6.328	6	6	0.5476	80
							BASE:SHAM+NBE vs. 3mo:SHAM	10.7	13.37	-2.668	6.328	6	6	0.5962	80
							BASE:SHAM+NBE vs. 3mo:SHAM+NBE	10.7	14.9	-4.196	6.328	6	6	0.9377	80
							BASE:SHAM+NBE vs. 3mo:MI	10.7	64.69	-53.99	6.328	6	6	12.07	80
							BASE:SHAM+NBE vs. 3mo:MI+NBE	10.7	11.59	-0.8856	6.328	6	6	0.1979	80
							BASE:MI vs. BASE:MI+NBE	15.17	13.02	2.15	6.328	6	6	0.4805	80
							BASE:MI vs. 1mo:SHAM	15.17	14.64	0.5281	6.328	6	6	0.118	80
							BASE:MI vs. 1mo:SHAM+NBE	15.17	16.11	-0.9399	6.328	6	6	0.21	80
							BASE:MI vs. 1mo:MI	15.17	50.45	-35.28	6.328	6	6	7.884	80
							BASE:MI vs. 1mo:MI+NBE	15.17	12.96	2.215	6.328	6	6	0.4949	80
							BASE:MI vs. 2mo:SHAM	15.17	12.97	2.207	6.328	6	6	0.4932	80
							BASE:MI vs. 2mo:SHAM+NBE	15.17	13.6	1.574	6.328	6	6	0.3517	80
							BASE:MI vs. 2mo:MI	15.17	59.81	-44.64	6.328	6	6	9.976	80
							BASE:MI vs. 2mo:MI+NBE	15.17	13.15	2.017	6.328	6	6	0.4508	80
							BASE:MI vs. 3mo:SHAM	15.17	13.37	1.8	6.328	6	6	0.4022	80
							BASE:MI vs. 3mo:SHAM+NBE	15.17	14.9	0.2717	6.328	6	6	0.06072	80
							BASE:MI vs. 3mo:MI	15.17	64.69	-49.52	6.328	6	6	11.07	80
							BASE:MI vs. 3mo:MI+NBE	15.17	11.59	3.582	6.328	6	6	0.8005	80
							BASE:MI+NBE vs. 1mo:SHAM	13.02	14.64	-1.622	6.328	6	6	0.3625	80
							BASE:MI+NBE vs. 1mo:SHAM+NBE	13.02	16.11	-3.09	6.328	6	6	0.6906	80
							BASE:MI+NBE vs. 1mo:MI	13.02	50.45	-37.43	6.328	6	6	8.364	80
							BASE:MI+NBE vs. 1mo:MI+NBE	13.02	12.96	0.06427	6.328	6	6	0.01436	80
							BASE:MI+NBE vs. 2mo:SHAM	13.02	12.97	0.05653	6.328	6	6	0.01263	80
							BASE:MI+NBE vs. 2mo:SHAM+NBE	13.02	13.6	-0.5765	6.328	6	6	0.1288	80
							BASE:MI+NBE vs. 2mo:MI	13.02	59.81	-46.79	6.328	6	6	10.46	80
							BASE:MI+NBE vs. 2mo:MI+NBE	13.02	13.15	-0.1333	6.328	6	6	0.02979	80
							BASE:MI+NBE vs. 3mo:SHAM	13.02	13.37	-0.3505	6.328	6	6	0.07833	80
							BASE:MI+NBE vs. 3mo:SHAM+NBE	13.02	14.9	-1.879	6.328	6	6	0.4198	80
							BASE:MI+NBE vs. 3mo:MI	13.02	64.69	-51.67	6.328	6	6	11.55	80
							BASE:MI+NBE vs. 3mo:MI+NBE	13.02	11.59	1.432	6.328	6	6	0.3199	80
							1mo:SHAM vs. 1mo:SHAM+NBE	14.64	16.11	-1.468	6.328	6	6	0.3281	80
							1mo:SHAM vs. 1mo:MI	14.64	50.45	-35.81	6.328	6	6	8.002	80
							1mo:SHAM vs. 1mo:MI+NBE	14.64	12.96	1.687	6.328	6	6	0.3769	80
							1mo:SHAM vs. 2mo:SHAM	14.64	12.97	1.679	6.328	6	6	0.3752	80
							1mo:SHAM vs. 2mo:SHAM+NBE	14.64	13.6	1.046	6.328	6	6	0.2337	80
							1mo:SHAM vs. 2mo:MI	14.64	59.81	-45.17	6.328	6	6	10.09	80
							1mo:SHAM vs. 2mo:MI+NBE	14.64	13.15	1.489	6.328	6	6	0.3327	80
							1mo:SHAM vs. 3mo:SHAM	14.64	13.37	1.272	6.328	6	6	0.2842	80
							1mo:SHAM vs. 3mo:SHAM+NBE	14.64	14.9	-0.2564	6.328	6	6	0.0573	80
							1mo:SHAM vs. 3mo:MI	14.64	64.69	-50.05	6.328	6	6	11.18	80
							1mo:SHAM vs. 3mo:MI+NBE	14.64	11.59	3.054	6.328	6	6	0.6825	80
							1mo:SHAM+NBE vs. 1mo:MI	16.11	50.45	-34.34	6.328	6	6	7.674	80
							1mo:SHAM+NBE vs. 1mo:MI+NBE	16.11	12.96	3.155	6.328	6	6	0.7049	80
							1mo:SHAM+NBE vs. 2mo:SHAM	16.11	12.97	3.147	6.328	6	6	0.7032	80
							1mo:SHAM+NBE vs. 2mo:SHAM+NBE	16.11	13.6	2.514	6.328	6	6	0.5617	80
							1mo:SHAM+NBE vs. 2mo:MI	16.11	59.81	-43.7	6.328	6	6	9.766	80
							1mo:SHAM+NBE vs. 2mo:MI+NBE	16.11	13.15	2.957	6.328	6	6	0.6608	80
							1mo:SHAM+NBE vs. 3mo:SHAM	16.11	13.37	2.74	6.328	6	6	0.6122	80
							1mo:SHAM+NBE vs. 3mo:SHAM+NBE	16.11	14.9	1.212	6.328	6	6	0.2708	80
							1mo:SHAM+NBE vs. 3mo:MI	16.11	64.69	-48.58	6.328	6	6	10.86	80
							1mo:SHAM+NBE vs. 3mo:MI+NBE	16.11	11.59	4.522	6.328	6	6	1.011	80
							1mo:MI vs. 1mo:MI+NBE	50.45	12.96	37.49	6.328	6	6	8.379	80
							1mo:MI vs. 2mo:SHAM	50.45	12.97	37.49	6.328	6	6	8.377	80
							1mo:MI vs. 2mo:SHAM+NBE	50.45	13.6	36.85	6.328	6	6	8.236	80
							1mo:MI vs. 2mo:MI	50.45	59.81	-9.361	6.328	6	6	2.092	80
							1mo:MI vs. 2mo:MI+NBE	50.45	13.15	37.3	6.328	6	6	8.335	80
							1mo:MI vs. 3mo:SHAM	50.45	13.37	37.08	6.328	6	6	8.286	80
							1mo:MI vs. 3mo:SHAM+NBE	50.45	14.9	35.55	6.328	6	6	7.945	80
							1mo:MI vs. 3mo:MI	50.45	64.69	-14.24	6.328	6	6	3.183	80
							1mo:MI vs. 3mo:MI+NBE	50.45	11.59	38.86	6.328	6	6	8.684	80
							1mo:MI+NBE vs. 2mo:SHAM	12.96	12.97	-0.007733	6.328	6	6	0.001728	80
							1mo:MI+NBE vs. 2mo:SHAM+NBE	12.96	13.6	-0.6408	6.328	6	6	0.1432	80
							1mo:MI+NBE vs. 2mo:MI	12.96	59.81	-46.85	6.328	6	6	10.47	80
							1mo:MI+NBE vs. 2mo:MI+NBE	12.96	13.15	-0.1976	6.328	6	6	0.04415	80
							1mo:MI+NBE vs. 3mo:SHAM	12.96	13.37	-0.4148	6.328	6	6	0.09269	80
							1mo:MI+NBE vs. 3mo:SHAM+NBE	12.96	14.9	-1.943	6.328	6	6	0.4342	80
							1mo:MI+NBE vs. 3mo:MI	12.96	64.69	-51.74	6.328	6	6	11.56	80
							1mo:MI+NBE vs. 3mo:MI+NBE	12.96	11.59	1.367	6.328	6	6	0.3056	80
							2mo:SHAM vs. 2mo:SHAM+NBE	12.97	13.6	-0.6331	6.328	6	6	0.1415	80
							2mo:SHAM vs. 2mo:MI	12.97	59.81	-46.85	6.328	6	6	10.47	80
							2mo:SHAM vs. 2mo:MI+NBE	12.97	13.15	-0.1898	6.328	6	6	0.04242	80
							2mo:SHAM vs. 3mo:SHAM	12.97	13.37	-0.4071	6.328	6	6	0.09097	80
							2mo:SHAM vs. 3mo:SHAM+NBE	12.97	14.9	-1.935	6.328	6	6	0.4325	80
							2mo:SHAM vs. 3mo:MI	12.97	64.69	-51.73	6.328	6	6	11.56	80
							2mo:SHAM vs. 3mo:MI+NBE	12.97	11.59	1.375	6.328	6	6	0.3073	80
							2mo:SHAM+NBE vs. 2mo:MI	13.6	59.81	-46.21	6.328	6	6	10.33	80
							2mo:SHAM+NBE vs. 2mo:MI+NBE	13.6	13.15	0.4432	6.328	6	6	0.09905	80
							2mo:SHAM+NBE vs. 3mo:SHAM	13.6	13.37	0.226	6.328	6	6	0.0505	80
							2mo:SHAM+NBE vs. 3mo:SHAM+NBE	13.6	14.9	-1.302	6.328	6	6	0.291	80
							2mo:SHAM+NBE vs. 3mo:MI	13.6	64.69	-51.1	6.328	6	6	11.42	80
							2mo:SHAM+NBE vs. 3mo:MI+NBE	13.6	11.59	2.008	6.328	6	6	0.4488	80
							2mo:MI vs. 2mo:MI+NBE	59.81	13.15	46.66	6.328	6	6	10.43	80
							2mo:MI vs. 3mo:SHAM	59.81	13.37	46.44	6.328	6	6	10.38	80
							2mo:MI vs. 3mo:SHAM+NBE	59.81	14.9	44.91	6.328	6	6	10.04	80
							2mo:MI vs. 3mo:MI	59.81	64.69	-4.882	6.328	6	6	1.091	80
							2mo:MI vs. 3mo:MI+NBE	59.81	11.59	48.22	6.328	6	6	10.78	80
							2mo:MI+NBE vs. 3mo:SHAM	13.15	13.37	-0.2172	6.328	6	6	0.04854	80
							2mo:MI+NBE vs. 3mo:SHAM+NBE	13.15	14.9	-1.745	6.328	6	6	0.39	80
							2mo:MI+NBE vs. 3mo:MI	13.15	64.69	-51.54	6.328	6	6	11.52	80
							2mo:MI+NBE vs. 3mo:MI+NBE	13.15	11.59	1.565	6.328	6	6	0.3497	80
							3mo:SHAM vs. 3mo:SHAM+NBE	13.37	14.9	-1.528	6.328	6	6	0.3415	80
							3mo:SHAM vs. 3mo:MI	13.37	64.69	-51.32	6.328	6	6	11.47	80
							3mo:SHAM vs. 3mo:MI+NBE	13.37	11.59	1.782	6.328	6	6	0.3983	80
							3mo:SHAM+NBE vs. 3mo:MI	14.9	64.69	-49.79	6.328	6	6	11.13	80
							3mo:SHAM+NBE vs. 3mo:MI+NBE	14.9	11.59	3.31	6.328	6	6	0.7398	80
							3mo:MI vs. 3mo:MI+NBE	64.69	11.59	53.1	6.328	6	6	11.87	80

## Sheet: Fig. 1Ea
EF: Cine-MRI measurements of cardiac morphology and function every month for 3 months post-MI
	SHAM						SHAM+NBE						MI						MI+NBE
BASE	66.185	66.2379	65.8864	66.1947	65.5679	68.6313	65.8327	65.1552	67.4752	69.2006	68.7539	65.5707	61.3805	61.1395	66.144	65.9988	63.2184	67.2569	67.3147	66.8379	73.3176	65.1056	65.1274	62.9711
1mo	68.5669	66.7929	54.9748	65.0036	66.2357	58.2241	65.8358	64.679	68.7652	68.4978	69.0023	62.844	32.1957	47.1177	27.1556	39.0083	23.9057	20.2532	68.9098	63.5356	75.2985	67.8512	63.9437	65.5722
2mo	69.3777	69.7431	64.7315	68.1711	67.9997	65.2826	65.3	65.6415	70.6779	75.2269	69.4627	73.7362	31.3358	41.5644	23.7278	29.5855	23.1754	15.7019	65.2148	61.7924	68.419	74.7608	63.9622	63.6524
3mo	65.5604	63.5279	65.1974	66.6544	64.5665	68.3974	64.1648	62.7863	72.1947	68.1343	70.6132	70.5772	23.7934	47.3658	18.7257	23.9172	28.0266	17.1303	67.9232	76.2364	65.8982	72.0463	62.9552	62.7604
Two-way ANOVA	Ordinary
Alpha	0.05
							Number of families	1
Source of Variation	% of total variation	P value	P value summary	Significant?			Number of comparisons per family	120
Interaction	18.96	<0.0001	****	Yes			Alpha	0.05
Row Factor	5.75	<0.0001	****	Yes
Column Factor	65.57	<0.0001	****	Yes			Tukey's multiple comparisons test	Mean Diff.	95.00% CI of diff.	Significant?	Summary	Adjusted P Value
ANOVA table	SS	DF	MS	F (DFn, DFd)	P value		BASE:SHAM vs. BASE:SHAM+NBE	-0.5475	-11.57 to 10.47	No	ns	>0.9999
Interaction	4540	9	504.5	F (9, 80) = 17.33	P<0.0001		BASE:SHAM vs. BASE:MI	2.261	-8.759 to 13.28	No	ns	>0.9999
Row Factor	1377	3	459.1	F (3, 80) = 15.77	P<0.0001		BASE:SHAM vs. BASE:MI+NBE	-0.3285	-11.35 to 10.69	No	ns	>0.9999
Column Factor	15705	3	5235	F (3, 80) = 179.8	P<0.0001		BASE:SHAM vs. 1mo:SHAM	3.151	-7.869 to 14.17	No	ns	0.9997
Residual	2329	80	29.12				BASE:SHAM vs. 1mo:SHAM+NBE	-0.1535	-11.17 to 10.87	No	ns	>0.9999
							BASE:SHAM vs. 1mo:MI	34.84	23.82 to 45.86	Yes	****	<0.0001
							BASE:SHAM vs. 1mo:MI+NBE	-1.068	-12.09 to 9.952	No	ns	>0.9999
							BASE:SHAM vs. 2mo:SHAM	-1.1	-12.12 to 9.920	No	ns	>0.9999
							BASE:SHAM vs. 2mo:SHAM+NBE	-3.557	-14.58 to 7.463	No	ns	0.9987
							BASE:SHAM vs. 2mo:MI	38.94	27.92 to 49.96	Yes	****	<0.0001
							BASE:SHAM vs. 2mo:MI+NBE	0.1502	-10.87 to 11.17	No	ns	>0.9999
							BASE:SHAM vs. 3mo:SHAM	0.7999	-10.22 to 11.82	No	ns	>0.9999
							BASE:SHAM vs. 3mo:SHAM+NBE	-1.628	-12.65 to 9.392	No	ns	>0.9999
							BASE:SHAM vs. 3mo:MI	39.96	28.94 to 50.98	Yes	****	<0.0001
							BASE:SHAM vs. 3mo:MI+NBE	-1.519	-12.54 to 9.501	No	ns	>0.9999
							BASE:SHAM+NBE vs. BASE:MI	2.808	-8.212 to 13.83	No	ns	>0.9999
							BASE:SHAM+NBE vs. BASE:MI+NBE	0.219	-10.80 to 11.24	No	ns	>0.9999
							BASE:SHAM+NBE vs. 1mo:SHAM	3.698	-7.322 to 14.72	No	ns	0.998
							BASE:SHAM+NBE vs. 1mo:SHAM+NBE	0.394	-10.63 to 11.41	No	ns	>0.9999
							BASE:SHAM+NBE vs. 1mo:MI	35.39	24.37 to 46.41	Yes	****	<0.0001
							BASE:SHAM+NBE vs. 1mo:MI+NBE	-0.5205	-11.54 to 10.50	No	ns	>0.9999
							BASE:SHAM+NBE vs. 2mo:SHAM	-0.5529	-11.57 to 10.47	No	ns	>0.9999
							BASE:SHAM+NBE vs. 2mo:SHAM+NBE	-3.009	-14.03 to 8.011	No	ns	0.9998
							BASE:SHAM+NBE vs. 2mo:MI	39.48	28.46 to 50.50	Yes	****	<0.0001
							BASE:SHAM+NBE vs. 2mo:MI+NBE	0.6978	-10.32 to 11.72	No	ns	>0.9999
							BASE:SHAM+NBE vs. 3mo:SHAM	1.347	-9.673 to 12.37	No	ns	>0.9999
							BASE:SHAM+NBE vs. 3mo:SHAM+NBE	-1.08	-12.10 to 9.940	No	ns	>0.9999
							BASE:SHAM+NBE vs. 3mo:MI	40.5	29.48 to 51.53	Yes	****	<0.0001
							BASE:SHAM+NBE vs. 3mo:MI+NBE	-0.9719	-11.99 to 10.05	No	ns	>0.9999
							BASE:MI vs. BASE:MI+NBE	-2.589	-13.61 to 8.431	No	ns	>0.9999
							BASE:MI vs. 1mo:SHAM	0.89	-10.13 to 11.91	No	ns	>0.9999
							BASE:MI vs. 1mo:SHAM+NBE	-2.414	-13.43 to 8.606	No	ns	>0.9999
							BASE:MI vs. 1mo:MI	32.58	21.56 to 43.60	Yes	****	<0.0001
							BASE:MI vs. 1mo:MI+NBE	-3.329	-14.35 to 7.691	No	ns	0.9994
							BASE:MI vs. 2mo:SHAM	-3.361	-14.38 to 7.659	No	ns	0.9993
							BASE:MI vs. 2mo:SHAM+NBE	-5.818	-16.84 to 5.202	No	ns	0.8825
							BASE:MI vs. 2mo:MI	36.67	25.65 to 47.69	Yes	****	<0.0001
							BASE:MI vs. 2mo:MI+NBE	-2.111	-13.13 to 8.910	No	ns	>0.9999
							BASE:MI vs. 3mo:SHAM	-1.461	-12.48 to 9.559	No	ns	>0.9999
							BASE:MI vs. 3mo:SHAM+NBE	-3.889	-14.91 to 7.131	No	ns	0.9966
							BASE:MI vs. 3mo:MI	37.7	26.68 to 48.72	Yes	****	<0.0001
							BASE:MI vs. 3mo:MI+NBE	-3.78	-14.80 to 7.240	No	ns	0.9975
							BASE:MI+NBE vs. 1mo:SHAM	3.479	-7.541 to 14.50	No	ns	0.999
							BASE:MI+NBE vs. 1mo:SHAM+NBE	0.175	-10.85 to 11.20	No	ns	>0.9999
							BASE:MI+NBE vs. 1mo:MI	35.17	24.15 to 46.19	Yes	****	<0.0001
							BASE:MI+NBE vs. 1mo:MI+NBE	-0.7394	-11.76 to 10.28	No	ns	>0.9999
							BASE:MI+NBE vs. 2mo:SHAM	-0.7719	-11.79 to 10.25	No	ns	>0.9999
							BASE:MI+NBE vs. 2mo:SHAM+NBE	-3.228	-14.25 to 7.792	No	ns	0.9996
							BASE:MI+NBE vs. 2mo:MI	39.26	28.24 to 50.28	Yes	****	<0.0001
							BASE:MI+NBE vs. 2mo:MI+NBE	0.4788	-10.54 to 11.50	No	ns	>0.9999
							BASE:MI+NBE vs. 3mo:SHAM	1.128	-9.892 to 12.15	No	ns	>0.9999
							BASE:MI+NBE vs. 3mo:SHAM+NBE	-1.299	-12.32 to 9.721	No	ns	>0.9999
							BASE:MI+NBE vs. 3mo:MI	40.29	29.27 to 51.31	Yes	****	<0.0001
							BASE:MI+NBE vs. 3mo:MI+NBE	-1.191	-12.21 to 9.829	No	ns	>0.9999
							1mo:SHAM vs. 1mo:SHAM+NBE	-3.304	-14.32 to 7.716	No	ns	0.9995
							1mo:SHAM vs. 1mo:MI	31.69	20.67 to 42.71	Yes	****	<0.0001
							1mo:SHAM vs. 1mo:MI+NBE	-4.219	-15.24 to 6.801	No	ns	0.9922
							1mo:SHAM vs. 2mo:SHAM	-4.251	-15.27 to 6.769	No	ns	0.9916
							1mo:SHAM vs. 2mo:SHAM+NBE	-6.708	-17.73 to 4.312	No	ns	0.7255
							1mo:SHAM vs. 2mo:MI	35.78	24.76 to 46.80	Yes	****	<0.0001
							1mo:SHAM vs. 2mo:MI+NBE	-3.001	-14.02 to 8.019	No	ns	0.9998
							1mo:SHAM vs. 3mo:SHAM	-2.351	-13.37 to 8.669	No	ns	>0.9999
							1mo:SHAM vs. 3mo:SHAM+NBE	-4.779	-15.80 to 6.241	No	ns	0.9748
							1mo:SHAM vs. 3mo:MI	36.81	25.79 to 47.83	Yes	****	<0.0001
							1mo:SHAM vs. 3mo:MI+NBE	-4.67	-15.69 to 6.350	No	ns	0.9795
							1mo:SHAM+NBE vs. 1mo:MI	35	23.98 to 46.02	Yes	****	<0.0001
							1mo:SHAM+NBE vs. 1mo:MI+NBE	-0.9145	-11.93 to 10.11	No	ns	>0.9999
							1mo:SHAM+NBE vs. 2mo:SHAM	-0.9469	-11.97 to 10.07	No	ns	>0.9999
							1mo:SHAM+NBE vs. 2mo:SHAM+NBE	-3.404	-14.42 to 7.617	No	ns	0.9992
							1mo:SHAM+NBE vs. 2mo:MI	39.09	28.07 to 50.11	Yes	****	<0.0001
							1mo:SHAM+NBE vs. 2mo:MI+NBE	0.3037	-10.72 to 11.32	No	ns	>0.9999
							1mo:SHAM+NBE vs. 3mo:SHAM	0.9534	-10.07 to 11.97	No	ns	>0.9999
							1mo:SHAM+NBE vs. 3mo:SHAM+NBE	-1.474	-12.49 to 9.546	No	ns	>0.9999
							1mo:SHAM+NBE vs. 3mo:MI	40.11	29.09 to 51.13	Yes	****	<0.0001
							1mo:SHAM+NBE vs. 3mo:MI+NBE	-1.366	-12.39 to 9.654	No	ns	>0.9999
							1mo:MI vs. 1mo:MI+NBE	-35.91	-46.93 to -24.89	Yes	****	<0.0001
							1mo:MI vs. 2mo:SHAM	-35.94	-46.96 to -24.92	Yes	****	<0.0001
							1mo:MI vs. 2mo:SHAM+NBE	-38.4	-49.42 to -27.38	Yes	****	<0.0001
							1mo:MI vs. 2mo:MI	4.091	-6.929 to 15.11	No	ns	0.9943
							1mo:MI vs. 2mo:MI+NBE	-34.69	-45.71 to -23.67	Yes	****	<0.0001
							1mo:MI vs. 3mo:SHAM	-34.04	-45.06 to -23.02	Yes	****	<0.0001
							1mo:MI vs. 3mo:SHAM+NBE	-36.47	-47.49 to -25.45	Yes	****	<0.0001
							1mo:MI vs. 3mo:MI	5.113	-5.907 to 16.13	No	ns	0.9553
							1mo:MI vs. 3mo:MI+NBE	-36.36	-47.38 to -25.34	Yes	****	<0.0001
							1mo:MI+NBE vs. 2mo:SHAM	-0.03245	-11.05 to 10.99	No	ns	>0.9999
							1mo:MI+NBE vs. 2mo:SHAM+NBE	-2.489	-13.51 to 8.531	No	ns	>0.9999
							1mo:MI+NBE vs. 2mo:MI	40	28.98 to 51.02	Yes	****	<0.0001
							1mo:MI+NBE vs. 2mo:MI+NBE	1.218	-9.802 to 12.24	No	ns	>0.9999
							1mo:MI+NBE vs. 3mo:SHAM	1.868	-9.152 to 12.89	No	ns	>0.9999
							1mo:MI+NBE vs. 3mo:SHAM+NBE	-0.5599	-11.58 to 10.46	No	ns	>0.9999
							1mo:MI+NBE vs. 3mo:MI	41.03	30.01 to 52.05	Yes	****	<0.0001
							1mo:MI+NBE vs. 3mo:MI+NBE	-0.4514	-11.47 to 10.57	No	ns	>0.9999
							2mo:SHAM vs. 2mo:SHAM+NBE	-2.457	-13.48 to 8.564	No	ns	>0.9999
							2mo:SHAM vs. 2mo:MI	40.04	29.02 to 51.06	Yes	****	<0.0001
							2mo:SHAM vs. 2mo:MI+NBE	1.251	-9.769 to 12.27	No	ns	>0.9999
							2mo:SHAM vs. 3mo:SHAM	1.9	-9.120 to 12.92	No	ns	>0.9999
							2mo:SHAM vs. 3mo:SHAM+NBE	-0.5275	-11.55 to 10.49	No	ns	>0.9999
							2mo:SHAM vs. 3mo:MI	41.06	30.04 to 52.08	Yes	****	<0.0001
							2mo:SHAM vs. 3mo:MI+NBE	-0.419	-11.44 to 10.60	No	ns	>0.9999
							2mo:SHAM+NBE vs. 2mo:MI	42.49	31.47 to 53.51	Yes	****	<0.0001
							2mo:SHAM+NBE vs. 2mo:MI+NBE	3.707	-7.313 to 14.73	No	ns	0.998
							2mo:SHAM+NBE vs. 3mo:SHAM	4.357	-6.663 to 15.38	No	ns	0.9893
							2mo:SHAM+NBE vs. 3mo:SHAM+NBE	1.929	-9.091 to 12.95	No	ns	>0.9999
							2mo:SHAM+NBE vs. 3mo:MI	43.51	32.49 to 54.53	Yes	****	<0.0001
							2mo:SHAM+NBE vs. 3mo:MI+NBE	2.038	-8.983 to 13.06	No	ns	>0.9999
							2mo:MI vs. 2mo:MI+NBE	-38.79	-49.81 to -27.77	Yes	****	<0.0001
							2mo:MI vs. 3mo:SHAM	-38.14	-49.16 to -27.12	Yes	****	<0.0001
							2mo:MI vs. 3mo:SHAM+NBE	-40.56	-51.58 to -29.54	Yes	****	<0.0001
							2mo:MI vs. 3mo:MI	1.022	-9.998 to 12.04	No	ns	>0.9999
							2mo:MI vs. 3mo:MI+NBE	-40.45	-51.47 to -29.43	Yes	****	<0.0001
							2mo:MI+NBE vs. 3mo:SHAM	0.6496	-10.37 to 11.67	No	ns	>0.9999
							2mo:MI+NBE vs. 3mo:SHAM+NBE	-1.778	-12.80 to 9.242	No	ns	>0.9999
							2mo:MI+NBE vs. 3mo:MI	39.81	28.79 to 50.83	Yes	****	<0.0001
							2mo:MI+NBE vs. 3mo:MI+NBE	-1.67	-12.69 to 9.350	No	ns	>0.9999
							3mo:SHAM vs. 3mo:SHAM+NBE	-2.428	-13.45 to 8.592	No	ns	>0.9999
							3mo:SHAM vs. 3mo:MI	39.16	28.14 to 50.18	Yes	****	<0.0001
							3mo:SHAM vs. 3mo:MI+NBE	-2.319	-13.34 to 8.701	No	ns	>0.9999
							3mo:SHAM+NBE vs. 3mo:MI	41.59	30.57 to 52.61	Yes	****	<0.0001
							3mo:SHAM+NBE vs. 3mo:MI+NBE	0.1085	-10.91 to 11.13	No	ns	>0.9999
							3mo:MI vs. 3mo:MI+NBE	-41.48	-52.50 to -30.46	Yes	****	<0.0001
							Test details	Mean 1	Mean 2	Mean Diff.	SE of diff.	N1	N2	q	DF
							BASE:SHAM vs. BASE:SHAM+NBE	66.45	67	-0.5475	3.115	6	6	0.2485	80
							BASE:SHAM vs. BASE:MI	66.45	64.19	2.261	3.115	6	6	1.026	80
							BASE:SHAM vs. BASE:MI+NBE	66.45	66.78	-0.3285	3.115	6	6	0.1491	80
							BASE:SHAM vs. 1mo:SHAM	66.45	63.3	3.151	3.115	6	6	1.43	80
							BASE:SHAM vs. 1mo:SHAM+NBE	66.45	66.6	-0.1535	3.115	6	6	0.06968	80
							BASE:SHAM vs. 1mo:MI	66.45	31.61	34.84	3.115	6	6	15.82	80
							BASE:SHAM vs. 1mo:MI+NBE	66.45	67.52	-1.068	3.115	6	6	0.4848	80
							BASE:SHAM vs. 2mo:SHAM	66.45	67.55	-1.1	3.115	6	6	0.4995	80
							BASE:SHAM vs. 2mo:SHAM+NBE	66.45	70.01	-3.557	3.115	6	6	1.615	80
							BASE:SHAM vs. 2mo:MI	66.45	27.52	38.94	3.115	6	6	17.67	80
							BASE:SHAM vs. 2mo:MI+NBE	66.45	66.3	0.1502	3.115	6	6	0.06821	80
							BASE:SHAM vs. 3mo:SHAM	66.45	65.65	0.7999	3.115	6	6	0.3631	80
							BASE:SHAM vs. 3mo:SHAM+NBE	66.45	68.08	-1.628	3.115	6	6	0.739	80
							BASE:SHAM vs. 3mo:MI	66.45	26.49	39.96	3.115	6	6	18.14	80
							BASE:SHAM vs. 3mo:MI+NBE	66.45	67.97	-1.519	3.115	6	6	0.6897	80
							BASE:SHAM+NBE vs. BASE:MI	67	64.19	2.808	3.115	6	6	1.275	80
							BASE:SHAM+NBE vs. BASE:MI+NBE	67	66.78	0.219	3.115	6	6	0.09941	80
							BASE:SHAM+NBE vs. 1mo:SHAM	67	63.3	3.698	3.115	6	6	1.679	80
							BASE:SHAM+NBE vs. 1mo:SHAM+NBE	67	66.6	0.394	3.115	6	6	0.1789	80
							BASE:SHAM+NBE vs. 1mo:MI	67	31.61	35.39	3.115	6	6	16.07	80
							BASE:SHAM+NBE vs. 1mo:MI+NBE	67	67.52	-0.5205	3.115	6	6	0.2363	80
							BASE:SHAM+NBE vs. 2mo:SHAM	67	67.55	-0.5529	3.115	6	6	0.251	80
							BASE:SHAM+NBE vs. 2mo:SHAM+NBE	67	70.01	-3.009	3.115	6	6	1.366	80
							BASE:SHAM+NBE vs. 2mo:MI	67	27.52	39.48	3.115	6	6	17.92	80
							BASE:SHAM+NBE vs. 2mo:MI+NBE	67	66.3	0.6978	3.115	6	6	0.3167	80
							BASE:SHAM+NBE vs. 3mo:SHAM	67	65.65	1.347	3.115	6	6	0.6117	80
							BASE:SHAM+NBE vs. 3mo:SHAM+NBE	67	68.08	-1.08	3.115	6	6	0.4904	80
							BASE:SHAM+NBE vs. 3mo:MI	67	26.49	40.5	3.115	6	6	18.39	80
							BASE:SHAM+NBE vs. 3mo:MI+NBE	67	67.97	-0.9719	3.115	6	6	0.4412	80
							BASE:MI vs. BASE:MI+NBE	64.19	66.78	-2.589	3.115	6	6	1.175	80
							BASE:MI vs. 1mo:SHAM	64.19	63.3	0.89	3.115	6	6	0.404	80
							BASE:MI vs. 1mo:SHAM+NBE	64.19	66.6	-2.414	3.115	6	6	1.096	80
							BASE:MI vs. 1mo:MI	64.19	31.61	32.58	3.115	6	6	14.79	80
							BASE:MI vs. 1mo:MI+NBE	64.19	67.52	-3.329	3.115	6	6	1.511	80
							BASE:MI vs. 2mo:SHAM	64.19	67.55	-3.361	3.115	6	6	1.526	80
							BASE:MI vs. 2mo:SHAM+NBE	64.19	70.01	-5.818	3.115	6	6	2.641	80
							BASE:MI vs. 2mo:MI	64.19	27.52	36.67	3.115	6	6	16.65	80
							BASE:MI vs. 2mo:MI+NBE	64.19	66.3	-2.111	3.115	6	6	0.9581	80
							BASE:MI vs. 3mo:SHAM	64.19	65.65	-1.461	3.115	6	6	0.6632	80
							BASE:MI vs. 3mo:SHAM+NBE	64.19	68.08	-3.889	3.115	6	6	1.765	80
							BASE:MI vs. 3mo:MI	64.19	26.49	37.7	3.115	6	6	17.11	80
							BASE:MI vs. 3mo:MI+NBE	64.19	67.97	-3.78	3.115	6	6	1.716	80
							BASE:MI+NBE vs. 1mo:SHAM	66.78	63.3	3.479	3.115	6	6	1.579	80
							BASE:MI+NBE vs. 1mo:SHAM+NBE	66.78	66.6	0.175	3.115	6	6	0.07946	80
							BASE:MI+NBE vs. 1mo:MI	66.78	31.61	35.17	3.115	6	6	15.97	80
							BASE:MI+NBE vs. 1mo:MI+NBE	66.78	67.52	-0.7394	3.115	6	6	0.3357	80
							BASE:MI+NBE vs. 2mo:SHAM	66.78	67.55	-0.7719	3.115	6	6	0.3504	80
							BASE:MI+NBE vs. 2mo:SHAM+NBE	66.78	70.01	-3.228	3.115	6	6	1.466	80
							BASE:MI+NBE vs. 2mo:MI	66.78	27.52	39.26	3.115	6	6	17.82	80
							BASE:MI+NBE vs. 2mo:MI+NBE	66.78	66.3	0.4788	3.115	6	6	0.2173	80
							BASE:MI+NBE vs. 3mo:SHAM	66.78	65.65	1.128	3.115	6	6	0.5122	80
							BASE:MI+NBE vs. 3mo:SHAM+NBE	66.78	68.08	-1.299	3.115	6	6	0.5899	80
							BASE:MI+NBE vs. 3mo:MI	66.78	26.49	40.29	3.115	6	6	18.29	80
							BASE:MI+NBE vs. 3mo:MI+NBE	66.78	67.97	-1.191	3.115	6	6	0.5406	80
							1mo:SHAM vs. 1mo:SHAM+NBE	63.3	66.6	-3.304	3.115	6	6	1.5	80
							1mo:SHAM vs. 1mo:MI	63.3	31.61	31.69	3.115	6	6	14.39	80
							1mo:SHAM vs. 1mo:MI+NBE	63.3	67.52	-4.219	3.115	6	6	1.915	80
							1mo:SHAM vs. 2mo:SHAM	63.3	67.55	-4.251	3.115	6	6	1.93	80
							1mo:SHAM vs. 2mo:SHAM+NBE	63.3	70.01	-6.708	3.115	6	6	3.045	80
							1mo:SHAM vs. 2mo:MI	63.3	27.52	35.78	3.115	6	6	16.24	80
							1mo:SHAM vs. 2mo:MI+NBE	63.3	66.3	-3.001	3.115	6	6	1.362	80
							1mo:SHAM vs. 3mo:SHAM	63.3	65.65	-2.351	3.115	6	6	1.067	80
							1mo:SHAM vs. 3mo:SHAM+NBE	63.3	68.08	-4.779	3.115	6	6	2.169	80
							1mo:SHAM vs. 3mo:MI	63.3	26.49	36.81	3.115	6	6	16.71	80
							1mo:SHAM vs. 3mo:MI+NBE	63.3	67.97	-4.67	3.115	6	6	2.12	80
							1mo:SHAM+NBE vs. 1mo:MI	66.6	31.61	35	3.115	6	6	15.89	80
							1mo:SHAM+NBE vs. 1mo:MI+NBE	66.6	67.52	-0.9145	3.115	6	6	0.4151	80
							1mo:SHAM+NBE vs. 2mo:SHAM	66.6	67.55	-0.9469	3.115	6	6	0.4299	80
							1mo:SHAM+NBE vs. 2mo:SHAM+NBE	66.6	70.01	-3.404	3.115	6	6	1.545	80
							1mo:SHAM+NBE vs. 2mo:MI	66.6	27.52	39.09	3.115	6	6	17.74	80
							1mo:SHAM+NBE vs. 2mo:MI+NBE	66.6	66.3	0.3037	3.115	6	6	0.1379	80
							1mo:SHAM+NBE vs. 3mo:SHAM	66.6	65.65	0.9534	3.115	6	6	0.4328	80
							1mo:SHAM+NBE vs. 3mo:SHAM+NBE	66.6	68.08	-1.474	3.115	6	6	0.6693	80
							1mo:SHAM+NBE vs. 3mo:MI	66.6	26.49	40.11	3.115	6	6	18.21	80
							1mo:SHAM+NBE vs. 3mo:MI+NBE	66.6	67.97	-1.366	3.115	6	6	0.6201	80
							1mo:MI vs. 1mo:MI+NBE	31.61	67.52	-35.91	3.115	6	6	16.3	80
							1mo:MI vs. 2mo:SHAM	31.61	67.55	-35.94	3.115	6	6	16.32	80
							1mo:MI vs. 2mo:SHAM+NBE	31.61	70.01	-38.4	3.115	6	6	17.43	80
							1mo:MI vs. 2mo:MI	31.61	27.52	4.091	3.115	6	6	1.857	80
							1mo:MI vs. 2mo:MI+NBE	31.61	66.3	-34.69	3.115	6	6	15.75	80
							1mo:MI vs. 3mo:SHAM	31.61	65.65	-34.04	3.115	6	6	15.45	80
							1mo:MI vs. 3mo:SHAM+NBE	31.61	68.08	-36.47	3.115	6	6	16.56	80
							1mo:MI vs. 3mo:MI	31.61	26.49	5.113	3.115	6	6	2.321	80
							1mo:MI vs. 3mo:MI+NBE	31.61	67.97	-36.36	3.115	6	6	16.51	80
							1mo:MI+NBE vs. 2mo:SHAM	67.52	67.55	-0.03245	3.115	6	6	0.01473	80
							1mo:MI+NBE vs. 2mo:SHAM+NBE	67.52	70.01	-2.489	3.115	6	6	1.13	80
							1mo:MI+NBE vs. 2mo:MI	67.52	27.52	40	3.115	6	6	18.16	80
							1mo:MI+NBE vs. 2mo:MI+NBE	67.52	66.3	1.218	3.115	6	6	0.553	80
							1mo:MI+NBE vs. 3mo:SHAM	67.52	65.65	1.868	3.115	6	6	0.8479	80
							1mo:MI+NBE vs. 3mo:SHAM+NBE	67.52	68.08	-0.5599	3.115	6	6	0.2542	80
							1mo:MI+NBE vs. 3mo:MI	67.52	26.49	41.03	3.115	6	6	18.62	80
							1mo:MI+NBE vs. 3mo:MI+NBE	67.52	67.97	-0.4514	3.115	6	6	0.2049	80
							2mo:SHAM vs. 2mo:SHAM+NBE	67.55	70.01	-2.457	3.115	6	6	1.115	80
							2mo:SHAM vs. 2mo:MI	67.55	27.52	40.04	3.115	6	6	18.17	80
							2mo:SHAM vs. 2mo:MI+NBE	67.55	66.3	1.251	3.115	6	6	0.5677	80
							2mo:SHAM vs. 3mo:SHAM	67.55	65.65	1.9	3.115	6	6	0.8626	80
							2mo:SHAM vs. 3mo:SHAM+NBE	67.55	68.08	-0.5275	3.115	6	6	0.2395	80
							2mo:SHAM vs. 3mo:MI	67.55	26.49	41.06	3.115	6	6	18.64	80
							2mo:SHAM vs. 3mo:MI+NBE	67.55	67.97	-0.419	3.115	6	6	0.1902	80
							2mo:SHAM+NBE vs. 2mo:MI	70.01	27.52	42.49	3.115	6	6	19.29	80
							2mo:SHAM+NBE vs. 2mo:MI+NBE	70.01	66.3	3.707	3.115	6	6	1.683	80
							2mo:SHAM+NBE vs. 3mo:SHAM	70.01	65.65	4.357	3.115	6	6	1.978	80
							2mo:SHAM+NBE vs. 3mo:SHAM+NBE	70.01	68.08	1.929	3.115	6	6	0.8757	80
							2mo:SHAM+NBE vs. 3mo:MI	70.01	26.49	43.51	3.115	6	6	19.75	80
							2mo:SHAM+NBE vs. 3mo:MI+NBE	70.01	67.97	2.038	3.115	6	6	0.925	80
							2mo:MI vs. 2mo:MI+NBE	27.52	66.3	-38.79	3.115	6	6	17.61	80
							2mo:MI vs. 3mo:SHAM	27.52	65.65	-38.14	3.115	6	6	17.31	80
							2mo:MI vs. 3mo:SHAM+NBE	27.52	68.08	-40.56	3.115	6	6	18.41	80
							2mo:MI vs. 3mo:MI	27.52	26.49	1.022	3.115	6	6	0.4639	80
							2mo:MI vs. 3mo:MI+NBE	27.52	67.97	-40.45	3.115	6	6	18.36	80
							2mo:MI+NBE vs. 3mo:SHAM	66.3	65.65	0.6496	3.115	6	6	0.2949	80
							2mo:MI+NBE vs. 3mo:SHAM+NBE	66.3	68.08	-1.778	3.115	6	6	0.8072	80
							2mo:MI+NBE vs. 3mo:MI	66.3	26.49	39.81	3.115	6	6	18.07	80
							2mo:MI+NBE vs. 3mo:MI+NBE	66.3	67.97	-1.67	3.115	6	6	0.7579	80
							3mo:SHAM vs. 3mo:SHAM+NBE	65.65	68.08	-2.428	3.115	6	6	1.102	80
							3mo:SHAM vs. 3mo:MI	65.65	26.49	39.16	3.115	6	6	17.78	80
							3mo:SHAM vs. 3mo:MI+NBE	65.65	67.97	-2.319	3.115	6	6	1.053	80
							3mo:SHAM+NBE vs. 3mo:MI	68.08	26.49	41.59	3.115	6	6	18.88	80
							3mo:SHAM+NBE vs. 3mo:MI+NBE	68.08	67.97	0.1085	3.115	6	6	0.04925	80
							3mo:MI vs. 3mo:MI+NBE	26.49	67.97	-41.48	3.115	6	6	18.83	80

## Sheet: Fig. 1Eb
△EF: Cine-MRI measurements of cardiac morphology and function every month for 3 months post-MI
	SHAM						SHAM+NBE						MI						MI+NBE
Base - 3mo	-0.95269	-4.26596	-1.05676	0.689658	-1.55101	-0.34199	-2.59941	-3.77299	6.53723	-1.56491	2.63314	7.09367	-157.973	-29.0793	-253.226	-175.947	-125.566	-292.62	0.895857	12.3282	-11.259	9.63357	-3.45046	-0.3357
				Number of families	1
				Number of comparisons per family	6
				Alpha	0.05
ANOVA summary
F	20.18			Sidak's multiple comparisons test	Mean Diff.	95.00% CI of diff.	Significant?	Summary	Adjusted P Value
P value	<0.0001			SHAM vs. SHAM+NBE	-2.634	-82.04 to 76.77	No	ns	>0.9999	A-B
P value summary	****			SHAM vs. MI	171.2	91.75 to 250.6	Yes	****	<0.0001	A-C
Significant diff. among means (P < 0.05)?	Yes			SHAM vs. MI+NBE	-2.549	-81.95 to 76.86	No	ns	>0.9999	A-D
R square	0.7517			SHAM+NBE vs. MI	173.8	94.39 to 253.2	Yes	****	<0.0001	B-C
				SHAM+NBE vs. MI+NBE	0.08571	-79.32 to 79.49	No	ns	>0.9999	B-D
Brown-Forsythe test				MI vs. MI+NBE	-173.7	-253.1 to -94.30	Yes	****	<0.0001	C-D
F (DFn, DFd)	7.629 (3, 20)
P value	0.0014			Test details	Mean 1	Mean 2	Mean Diff.	SE of diff.	n1	n2	t	DF
P value summary	**			SHAM vs. SHAM+NBE	-1.246	1.388	-2.634	27.22	6	6	0.09679	20
Are SDs significantly different (P < 0.05)?	Yes			SHAM vs. MI	-1.246	-172.4	171.2	27.22	6	6	6.289	20
				SHAM vs. MI+NBE	-1.246	1.302	-2.549	27.22	6	6	0.09364	20
Bartlett's test				SHAM+NBE vs. MI	1.388	-172.4	173.8	27.22	6	6	6.386	20
Bartlett's statistic (corrected)	61.37			SHAM+NBE vs. MI+NBE	1.388	1.302	0.08571	27.22	6	6	0.003149	20
P value	<0.0001			MI vs. MI+NBE	-172.4	1.302	-173.7	27.22	6	6	6.383	20
P value summary	****
Are SDs significantly different (P < 0.05)?	Yes
ANOVA table	SS	DF	MS	F (DFn, DFd)	P value
Treatment (between columns)	134525	3	44842	F (3, 20) = 20.18	P<0.0001
Residual (within columns)	44441	20	2222
Total	178966	23
Data summary
Number of treatments (columns)	4
Number of values (total)	24

## Sheet: Fig. 1Fa
Hanging indices and running distance over time for 3 months and percent (%) change from baseline showed preserved motor function and endurance in NBE-MI group.
	SHAM						SHAM+NBE						MI						MI+NBE
BASE	2968.18	3840.19	2852.76	3850.85	3168.11	3110.18	3935.42	3146.53	3263.76	3912.16	3810.64	3684.03	3116.37	3052.25	3227.08	3119.2	2924.4	3188.61	3192.52	3011	3095.51	3667.57	2921.85	2966.41
1mo	2980	3704.58	2728.32	3861.6	3541.8	3171.28	4444.29	4709.93	4220.47	4840.47	4034.67	4190.66	1608.13	1748.21	2211.29	2259.24	1914.1	2079.57	2538.44	2639.86	2874.85	3043.75	2363.83	2119.78
2mo	3079.83	3401.66	2893.73	3730.76	3897.9	3046.26	4283.82	4608.18	4589.36	4938.26	3874.08	4155.36	1774.1	1875.51	1700.14	2154.57	1905.99	2377.1	2808.1	2613.19	2860.16	3121.34	2462.87	2459.59
3mo	2943.31	3309.35	2802.1	3969.47	3514.78	3397.74	4210.56	4808.57	4914.45	5026.68	3828.9	4491.5	1822.7	1813.28	1838.26	2156.81	1901.15	2175.83	2969.76	2657.19	2678.83	3181.36	2726.57	2507.93
							Number of families	1
Two-way ANOVA	Ordinary						Number of comparisons per family	120
Alpha	0.05						Alpha	0.05
Source of Variation	% of total variation	P value	P value summary	Significant?			Tukey's multiple comparisons test	Mean Diff.	95.00% CI of diff.	Significant?	Summary	Adjusted P Value
Interaction	13.24	<0.0001	****	Yes
Row Factor	0.9247	0.1273	ns	No			BASE:SHAM vs. BASE:SHAM+NBE	-327	-1009 to 355.3	No	ns	0.942
Column Factor	73.23	<0.0001	****	Yes			BASE:SHAM vs. BASE:MI	193.7	-488.7 to 876.1	No	ns	0.9997
							BASE:SHAM vs. BASE:MI+NBE	155.9	-526.5 to 838.3	No	ns	>0.9999
ANOVA table	SS	DF	MS	F (DFn, DFd)	P value		BASE:SHAM vs. 1mo:SHAM	-32.88	-715.3 to 649.5	No	ns	>0.9999
Interaction	9380814	9	1042313	F (9, 80) = 9.337	P<0.0001		BASE:SHAM vs. 1mo:SHAM+NBE	-1108	-1791 to -426.0	Yes	****	<0.0001
Row Factor	655080	3	218360	F (3, 80) = 1.956	P=0.1273		BASE:SHAM vs. 1mo:MI	1328	645.9 to 2011	Yes	****	<0.0001
Column Factor	51874571	3	17291524	F (3, 80) = 154.9	P<0.0001		BASE:SHAM vs. 1mo:MI+NBE	701.6	19.24 to 1384	Yes	*	0.0376
Residual	8931008	80	111638				BASE:SHAM vs. 2mo:SHAM	-43.31	-725.7 to 639.1	No	ns	>0.9999
							BASE:SHAM vs. 2mo:SHAM+NBE	-1110	-1792 to -427.4	Yes	****	<0.0001
							BASE:SHAM vs. 2mo:MI	1334	651.4 to 2016	Yes	****	<0.0001
							BASE:SHAM vs. 2mo:MI+NBE	577.5	-104.9 to 1260	No	ns	0.1955
							BASE:SHAM vs. 3mo:SHAM	-24.41	-706.8 to 658.0	No	ns	>0.9999
							BASE:SHAM vs. 3mo:SHAM+NBE	-1248	-1931 to -566.0	Yes	****	<0.0001
							BASE:SHAM vs. 3mo:MI	1347	664.7 to 2029	Yes	****	<0.0001
							BASE:SHAM vs. 3mo:MI+NBE	511.4	-170.9 to 1194	No	ns	0.3799
							BASE:SHAM+NBE vs. BASE:MI	520.8	-161.6 to 1203	No	ns	0.3495
							BASE:SHAM+NBE vs. BASE:MI+NBE	482.9	-199.4 to 1165	No	ns	0.4796
							BASE:SHAM+NBE vs. 1mo:SHAM	294.2	-388.2 to 976.5	No	ns	0.9761
							BASE:SHAM+NBE vs. 1mo:SHAM+NBE	-781.3	-1464 to -98.94	Yes	*	0.0105
							BASE:SHAM+NBE vs. 1mo:MI	1655	973.0 to 2338	Yes	****	<0.0001
							BASE:SHAM+NBE vs. 1mo:MI+NBE	1029	346.3 to 1711	Yes	****	<0.0001
							BASE:SHAM+NBE vs. 2mo:SHAM	283.7	-398.6 to 966.1	No	ns	0.9828
							BASE:SHAM+NBE vs. 2mo:SHAM+NBE	-782.8	-1465 to -100.4	Yes	*	0.0102
							BASE:SHAM+NBE vs. 2mo:MI	1661	978.5 to 2343	Yes	****	<0.0001
							BASE:SHAM+NBE vs. 2mo:MI+NBE	904.5	222.2 to 1587	Yes	**	0.0011
							BASE:SHAM+NBE vs. 3mo:SHAM	302.6	-379.8 to 985.0	No	ns	0.9694
							BASE:SHAM+NBE vs. 3mo:SHAM+NBE	-921.4	-1604 to -239.0	Yes	***	0.0008
							BASE:SHAM+NBE vs. 3mo:MI	1674	991.7 to 2356	Yes	****	<0.0001
							BASE:SHAM+NBE vs. 3mo:MI+NBE	838.5	156.1 to 1521	Yes	**	0.0039
							BASE:MI vs. BASE:MI+NBE	-37.82	-720.2 to 644.6	No	ns	>0.9999
							BASE:MI vs. 1mo:SHAM	-226.6	-909.0 to 455.8	No	ns	0.9982
							BASE:MI vs. 1mo:SHAM+NBE	-1302	-1984 to -619.7	Yes	****	<0.0001
							BASE:MI vs. 1mo:MI	1135	452.2 to 1817	Yes	****	<0.0001
							BASE:MI vs. 1mo:MI+NBE	507.9	-174.5 to 1190	No	ns	0.3918
							BASE:MI vs. 2mo:SHAM	-237	-919.4 to 445.3	No	ns	0.9971
							BASE:MI vs. 2mo:SHAM+NBE	-1304	-1986 to -621.1	Yes	****	<0.0001
							BASE:MI vs. 2mo:MI	1140	457.7 to 1822	Yes	****	<0.0001
							BASE:MI vs. 2mo:MI+NBE	383.8	-298.6 to 1066	No	ns	0.8236
							BASE:MI vs. 3mo:SHAM	-218.1	-900.5 to 464.2	No	ns	0.9989
							BASE:MI vs. 3mo:SHAM+NBE	-1442	-2125 to -759.7	Yes	****	<0.0001
							BASE:MI vs. 3mo:MI	1153	470.9 to 1836	Yes	****	<0.0001
							BASE:MI vs. 3mo:MI+NBE	317.7	-364.7 to 1000	No	ns	0.954
							BASE:MI+NBE vs. 1mo:SHAM	-188.8	-871.2 to 493.6	No	ns	0.9998
							BASE:MI+NBE vs. 1mo:SHAM+NBE	-1264	-1947 to -581.9	Yes	****	<0.0001
							BASE:MI+NBE vs. 1mo:MI	1172	490.0 to 1855	Yes	****	<0.0001
							BASE:MI+NBE vs. 1mo:MI+NBE	545.7	-136.7 to 1228	No	ns	0.2748
							BASE:MI+NBE vs. 2mo:SHAM	-199.2	-881.6 to 483.2	No	ns	0.9996
							BASE:MI+NBE vs. 2mo:SHAM+NBE	-1266	-1948 to -583.3	Yes	****	<0.0001
							BASE:MI+NBE vs. 2mo:MI	1178	495.5 to 1860	Yes	****	<0.0001
							BASE:MI+NBE vs. 2mo:MI+NBE	421.6	-260.8 to 1104	No	ns	0.7041
							BASE:MI+NBE vs. 3mo:SHAM	-180.3	-862.7 to 502.1	No	ns	0.9999
							BASE:MI+NBE vs. 3mo:SHAM+NBE	-1404	-2087 to -721.9	Yes	****	<0.0001
							BASE:MI+NBE vs. 3mo:MI	1191	508.8 to 1874	Yes	****	<0.0001
							BASE:MI+NBE vs. 3mo:MI+NBE	355.5	-326.8 to 1038	No	ns	0.8926
							1mo:SHAM vs. 1mo:SHAM+NBE	-1075	-1758 to -393.1	Yes	****	<0.0001
							1mo:SHAM vs. 1mo:MI	1361	678.8 to 2044	Yes	****	<0.0001
							1mo:SHAM vs. 1mo:MI+NBE	734.5	52.13 to 1417	Yes	*	0.0226
							1mo:SHAM vs. 2mo:SHAM	-10.43	-692.8 to 672.0	No	ns	>0.9999
							1mo:SHAM vs. 2mo:SHAM+NBE	-1077	-1759 to -394.5	Yes	****	<0.0001
							1mo:SHAM vs. 2mo:MI	1367	684.3 to 2049	Yes	****	<0.0001
							1mo:SHAM vs. 2mo:MI+NBE	610.4	-71.99 to 1293	No	ns	0.1323
							1mo:SHAM vs. 3mo:SHAM	8.472	-673.9 to 690.9	No	ns	>0.9999
							1mo:SHAM vs. 3mo:SHAM+NBE	-1216	-1898 to -533.1	Yes	****	<0.0001
							1mo:SHAM vs. 3mo:MI	1380	697.5 to 2062	Yes	****	<0.0001
							1mo:SHAM vs. 3mo:MI+NBE	544.3	-138.1 to 1227	No	ns	0.2787
							1mo:SHAM+NBE vs. 1mo:MI	2437	1754 to 3119	Yes	****	<0.0001
							1mo:SHAM+NBE vs. 1mo:MI+NBE	1810	1128 to 2492	Yes	****	<0.0001
							1mo:SHAM+NBE vs. 2mo:SHAM	1065	382.7 to 1747	Yes	****	<0.0001
							1mo:SHAM+NBE vs. 2mo:SHAM+NBE	-1.428	-683.8 to 681.0	No	ns	>0.9999
							1mo:SHAM+NBE vs. 2mo:MI	2442	1760 to 3125	Yes	****	<0.0001
							1mo:SHAM+NBE vs. 2mo:MI+NBE	1686	1003 to 2368	Yes	****	<0.0001
							1mo:SHAM+NBE vs. 3mo:SHAM	1084	401.6 to 1766	Yes	****	<0.0001
							1mo:SHAM+NBE vs. 3mo:SHAM+NBE	-140	-822.4 to 542.4	No	ns	>0.9999
							1mo:SHAM+NBE vs. 3mo:MI	2455	1773 to 3138	Yes	****	<0.0001
							1mo:SHAM+NBE vs. 3mo:MI+NBE	1620	937.4 to 2302	Yes	****	<0.0001
							1mo:MI vs. 1mo:MI+NBE	-626.7	-1309 to 55.72	No	ns	0.1077
							1mo:MI vs. 2mo:SHAM	-1372	-2054 to -689.2	Yes	****	<0.0001
							1mo:MI vs. 2mo:SHAM+NBE	-2438	-3120 to -1756	Yes	****	<0.0001
							1mo:MI vs. 2mo:MI	5.522	-676.9 to 687.9	No	ns	>0.9999
							1mo:MI vs. 2mo:MI+NBE	-750.8	-1433 to -68.40	Yes	*	0.0174
							1mo:MI vs. 3mo:SHAM	-1353	-2035 to -670.3	Yes	****	<0.0001
							1mo:MI vs. 3mo:SHAM+NBE	-2577	-3259 to -1894	Yes	****	<0.0001
							1mo:MI vs. 3mo:MI	18.75	-663.6 to 701.1	No	ns	>0.9999
							1mo:MI vs. 3mo:MI+NBE	-816.9	-1499 to -134.5	Yes	**	0.0057
							1mo:MI+NBE vs. 2mo:SHAM	-744.9	-1427 to -62.56	Yes	*	0.0191
							1mo:MI+NBE vs. 2mo:SHAM+NBE	-1811	-2494 to -1129	Yes	****	<0.0001
							1mo:MI+NBE vs. 2mo:MI	632.2	-50.20 to 1315	No	ns	0.1002
							1mo:MI+NBE vs. 2mo:MI+NBE	-124.1	-806.5 to 558.3	No	ns	>0.9999
							1mo:MI+NBE vs. 3mo:SHAM	-726	-1408 to -43.66	Yes	*	0.0258
							1mo:MI+NBE vs. 3mo:SHAM+NBE	-1950	-2632 to -1268	Yes	****	<0.0001
							1mo:MI+NBE vs. 3mo:MI	645.4	-36.97 to 1328	No	ns	0.084
							1mo:MI+NBE vs. 3mo:MI+NBE	-190.2	-872.6 to 492.2	No	ns	0.9998
							2mo:SHAM vs. 2mo:SHAM+NBE	-1066	-1749 to -384.1	Yes	****	<0.0001
							2mo:SHAM vs. 2mo:MI	1377	694.7 to 2060	Yes	****	<0.0001
							2mo:SHAM vs. 2mo:MI+NBE	620.8	-61.57 to 1303	No	ns	0.1161
							2mo:SHAM vs. 3mo:SHAM	18.9	-663.5 to 701.3	No	ns	>0.9999
							2mo:SHAM vs. 3mo:SHAM+NBE	-1205	-1887 to -522.7	Yes	****	<0.0001
							2mo:SHAM vs. 3mo:MI	1390	708.0 to 2073	Yes	****	<0.0001
							2mo:SHAM vs. 3mo:MI+NBE	554.7	-127.6 to 1237	No	ns	0.2504
							2mo:SHAM+NBE vs. 2mo:MI	2444	1761 to 3126	Yes	****	<0.0001
							2mo:SHAM+NBE vs. 2mo:MI+NBE	1687	1005 to 2370	Yes	****	<0.0001
							2mo:SHAM+NBE vs. 3mo:SHAM	1085	403.0 to 1768	Yes	****	<0.0001
							2mo:SHAM+NBE vs. 3mo:SHAM+NBE	-138.6	-821.0 to 543.8	No	ns	>0.9999
							2mo:SHAM+NBE vs. 3mo:MI	2457	1774 to 3139	Yes	****	<0.0001
							2mo:SHAM+NBE vs. 3mo:MI+NBE	1621	938.9 to 2304	Yes	****	<0.0001
							2mo:MI vs. 2mo:MI+NBE	-756.3	-1439 to -73.92	Yes	*	0.0159
							2mo:MI vs. 3mo:SHAM	-1358	-2041 to -675.8	Yes	****	<0.0001
							2mo:MI vs. 3mo:SHAM+NBE	-2582	-3265 to -1900	Yes	****	<0.0001
							2mo:MI vs. 3mo:MI	13.23	-669.2 to 695.6	No	ns	>0.9999
							2mo:MI vs. 3mo:MI+NBE	-822.4	-1505 to -140.0	Yes	**	0.0052
							2mo:MI+NBE vs. 3mo:SHAM	-601.9	-1284 to 80.47	No	ns	0.1468
							2mo:MI+NBE vs. 3mo:SHAM+NBE	-1826	-2508 to -1144	Yes	****	<0.0001
							2mo:MI+NBE vs. 3mo:MI	769.5	87.15 to 1452	Yes	*	0.0128
							2mo:MI+NBE vs. 3mo:MI+NBE	-66.07	-748.4 to 616.3	No	ns	>0.9999
							3mo:SHAM vs. 3mo:SHAM+NBE	-1224	-1906 to -541.6	Yes	****	<0.0001
							3mo:SHAM vs. 3mo:MI	1371	689.1 to 2054	Yes	****	<0.0001
							3mo:SHAM vs. 3mo:MI+NBE	535.9	-146.5 to 1218	No	ns	0.3031
							3mo:SHAM+NBE vs. 3mo:MI	2595	1913 to 3278	Yes	****	<0.0001
							3mo:SHAM+NBE vs. 3mo:MI+NBE	1760	1077 to 2442	Yes	****	<0.0001
							3mo:MI vs. 3mo:MI+NBE	-835.6	-1518 to -153.2	Yes	**	0.0041
							Test details	Mean 1	Mean 2	Mean Diff.	SE of diff.	N1	N2	q	DF
							BASE:SHAM vs. BASE:SHAM+NBE	3298	3625	-327	192.9	6	6	2.398	80
							BASE:SHAM vs. BASE:MI	3298	3105	193.7	192.9	6	6	1.42	80
							BASE:SHAM vs. BASE:MI+NBE	3298	3142	155.9	192.9	6	6	1.143	80
							BASE:SHAM vs. 1mo:SHAM	3298	3331	-32.88	192.9	6	6	0.2411	80
							BASE:SHAM vs. 1mo:SHAM+NBE	3298	4407	-1108	192.9	6	6	8.126	80
							BASE:SHAM vs. 1mo:MI	3298	1970	1328	192.9	6	6	9.738	80
							BASE:SHAM vs. 1mo:MI+NBE	3298	2597	701.6	192.9	6	6	5.144	80
							BASE:SHAM vs. 2mo:SHAM	3298	3342	-43.31	192.9	6	6	0.3175	80
							BASE:SHAM vs. 2mo:SHAM+NBE	3298	4408	-1110	192.9	6	6	8.136	80
							BASE:SHAM vs. 2mo:MI	3298	1965	1334	192.9	6	6	9.778	80
							BASE:SHAM vs. 2mo:MI+NBE	3298	2721	577.5	192.9	6	6	4.234	80
							BASE:SHAM vs. 3mo:SHAM	3298	3323	-24.41	192.9	6	6	0.179	80
							BASE:SHAM vs. 3mo:SHAM+NBE	3298	4547	-1248	192.9	6	6	9.152	80
							BASE:SHAM vs. 3mo:MI	3298	1951	1347	192.9	6	6	9.875	80
							BASE:SHAM vs. 3mo:MI+NBE	3298	2787	511.4	192.9	6	6	3.749	80
							BASE:SHAM+NBE vs. BASE:MI	3625	3105	520.8	192.9	6	6	3.818	80
							BASE:SHAM+NBE vs. BASE:MI+NBE	3625	3142	482.9	192.9	6	6	3.541	80
							BASE:SHAM+NBE vs. 1mo:SHAM	3625	3331	294.2	192.9	6	6	2.157	80
							BASE:SHAM+NBE vs. 1mo:SHAM+NBE	3625	4407	-781.3	192.9	6	6	5.728	80
							BASE:SHAM+NBE vs. 1mo:MI	3625	1970	1655	192.9	6	6	12.14	80
							BASE:SHAM+NBE vs. 1mo:MI+NBE	3625	2597	1029	192.9	6	6	7.541	80
							BASE:SHAM+NBE vs. 2mo:SHAM	3625	3342	283.7	192.9	6	6	2.08	80
							BASE:SHAM+NBE vs. 2mo:SHAM+NBE	3625	4408	-782.8	192.9	6	6	5.738	80
							BASE:SHAM+NBE vs. 2mo:MI	3625	1965	1661	192.9	6	6	12.18	80
							BASE:SHAM+NBE vs. 2mo:MI+NBE	3625	2721	904.5	192.9	6	6	6.631	80
							BASE:SHAM+NBE vs. 3mo:SHAM	3625	3323	302.6	192.9	6	6	2.219	80
							BASE:SHAM+NBE vs. 3mo:SHAM+NBE	3625	4547	-921.4	192.9	6	6	6.755	80
							BASE:SHAM+NBE vs. 3mo:MI	3625	1951	1674	192.9	6	6	12.27	80
							BASE:SHAM+NBE vs. 3mo:MI+NBE	3625	2787	838.5	192.9	6	6	6.147	80
							BASE:MI vs. BASE:MI+NBE	3105	3142	-37.82	192.9	6	6	0.2773	80
							BASE:MI vs. 1mo:SHAM	3105	3331	-226.6	192.9	6	6	1.661	80
							BASE:MI vs. 1mo:SHAM+NBE	3105	4407	-1302	192.9	6	6	9.546	80
							BASE:MI vs. 1mo:MI	3105	1970	1135	192.9	6	6	8.318	80
							BASE:MI vs. 1mo:MI+NBE	3105	2597	507.9	192.9	6	6	3.723	80
							BASE:MI vs. 2mo:SHAM	3105	3342	-237	192.9	6	6	1.738	80
							BASE:MI vs. 2mo:SHAM+NBE	3105	4408	-1304	192.9	6	6	9.556	80
							BASE:MI vs. 2mo:MI	3105	1965	1140	192.9	6	6	8.358	80
							BASE:MI vs. 2mo:MI+NBE	3105	2721	383.8	192.9	6	6	2.814	80
							BASE:MI vs. 3mo:SHAM	3105	3323	-218.1	192.9	6	6	1.599	80
							BASE:MI vs. 3mo:SHAM+NBE	3105	4547	-1442	192.9	6	6	10.57	80
							BASE:MI vs. 3mo:MI	3105	1951	1153	192.9	6	6	8.455	80
							BASE:MI vs. 3mo:MI+NBE	3105	2787	317.7	192.9	6	6	2.329	80
							BASE:MI+NBE vs. 1mo:SHAM	3142	3331	-188.8	192.9	6	6	1.384	80
							BASE:MI+NBE vs. 1mo:SHAM+NBE	3142	4407	-1264	192.9	6	6	9.269	80
							BASE:MI+NBE vs. 1mo:MI	3142	1970	1172	192.9	6	6	8.595	80
							BASE:MI+NBE vs. 1mo:MI+NBE	3142	2597	545.7	192.9	6	6	4.001	80
							BASE:MI+NBE vs. 2mo:SHAM	3142	3342	-199.2	192.9	6	6	1.46	80
							BASE:MI+NBE vs. 2mo:SHAM+NBE	3142	4408	-1266	192.9	6	6	9.279	80
							BASE:MI+NBE vs. 2mo:MI	3142	1965	1178	192.9	6	6	8.635	80
							BASE:MI+NBE vs. 2mo:MI+NBE	3142	2721	421.6	192.9	6	6	3.091	80
							BASE:MI+NBE vs. 3mo:SHAM	3142	3323	-180.3	192.9	6	6	1.322	80
							BASE:MI+NBE vs. 3mo:SHAM+NBE	3142	4547	-1404	192.9	6	6	10.3	80
							BASE:MI+NBE vs. 3mo:MI	3142	1951	1191	192.9	6	6	8.732	80
							BASE:MI+NBE vs. 3mo:MI+NBE	3142	2787	355.5	192.9	6	6	2.606	80
							1mo:SHAM vs. 1mo:SHAM+NBE	3331	4407	-1075	192.9	6	6	7.885	80
							1mo:SHAM vs. 1mo:MI	3331	1970	1361	192.9	6	6	9.979	80
							1mo:SHAM vs. 1mo:MI+NBE	3331	2597	734.5	192.9	6	6	5.385	80
							1mo:SHAM vs. 2mo:SHAM	3331	3342	-10.43	192.9	6	6	0.07644	80
							1mo:SHAM vs. 2mo:SHAM+NBE	3331	4408	-1077	192.9	6	6	7.895	80
							1mo:SHAM vs. 2mo:MI	3331	1965	1367	192.9	6	6	10.02	80
							1mo:SHAM vs. 2mo:MI+NBE	3331	2721	610.4	192.9	6	6	4.475	80
							1mo:SHAM vs. 3mo:SHAM	3331	3323	8.472	192.9	6	6	0.06211	80
							1mo:SHAM vs. 3mo:SHAM+NBE	3331	4547	-1216	192.9	6	6	8.911	80
							1mo:SHAM vs. 3mo:MI	3331	1951	1380	192.9	6	6	10.12	80
							1mo:SHAM vs. 3mo:MI+NBE	3331	2787	544.3	192.9	6	6	3.991	80
							1mo:SHAM+NBE vs. 1mo:MI	4407	1970	2437	192.9	6	6	17.86	80
							1mo:SHAM+NBE vs. 1mo:MI+NBE	4407	2597	1810	192.9	6	6	13.27	80
							1mo:SHAM+NBE vs. 2mo:SHAM	4407	3342	1065	192.9	6	6	7.808	80
							1mo:SHAM+NBE vs. 2mo:SHAM+NBE	4407	4408	-1.428	192.9	6	6	0.01047	80
							1mo:SHAM+NBE vs. 2mo:MI	4407	1965	2442	192.9	6	6	17.9	80
							1mo:SHAM+NBE vs. 2mo:MI+NBE	4407	2721	1686	192.9	6	6	12.36	80
							1mo:SHAM+NBE vs. 3mo:SHAM	4407	3323	1084	192.9	6	6	7.947	80
							1mo:SHAM+NBE vs. 3mo:SHAM+NBE	4407	4547	-140	192.9	6	6	1.027	80
							1mo:SHAM+NBE vs. 3mo:MI	4407	1951	2455	192.9	6	6	18	80
							1mo:SHAM+NBE vs. 3mo:MI+NBE	4407	2787	1620	192.9	6	6	11.88	80
							1mo:MI vs. 1mo:MI+NBE	1970	2597	-626.7	192.9	6	6	4.594	80
							1mo:MI vs. 2mo:SHAM	1970	3342	-1372	192.9	6	6	10.06	80
							1mo:MI vs. 2mo:SHAM+NBE	1970	4408	-2438	192.9	6	6	17.87	80
							1mo:MI vs. 2mo:MI	1970	1965	5.522	192.9	6	6	0.04048	80
							1mo:MI vs. 2mo:MI+NBE	1970	2721	-750.8	192.9	6	6	5.504	80
							1mo:MI vs. 3mo:SHAM	1970	3323	-1353	192.9	6	6	9.917	80
							1mo:MI vs. 3mo:SHAM+NBE	1970	4547	-2577	192.9	6	6	18.89	80
							1mo:MI vs. 3mo:MI	1970	1951	18.75	192.9	6	6	0.1375	80
							1mo:MI vs. 3mo:MI+NBE	1970	2787	-816.9	192.9	6	6	5.988	80
							1mo:MI+NBE vs. 2mo:SHAM	2597	3342	-744.9	192.9	6	6	5.461	80
							1mo:MI+NBE vs. 2mo:SHAM+NBE	2597	4408	-1811	192.9	6	6	13.28	80
							1mo:MI+NBE vs. 2mo:MI	2597	1965	632.2	192.9	6	6	4.635	80
							1mo:MI+NBE vs. 2mo:MI+NBE	2597	2721	-124.1	192.9	6	6	0.91	80
							1mo:MI+NBE vs. 3mo:SHAM	2597	3323	-726	192.9	6	6	5.323	80
							1mo:MI+NBE vs. 3mo:SHAM+NBE	2597	4547	-1950	192.9	6	6	14.3	80
							1mo:MI+NBE vs. 3mo:MI	2597	1951	645.4	192.9	6	6	4.732	80
							1mo:MI+NBE vs. 3mo:MI+NBE	2597	2787	-190.2	192.9	6	6	1.394	80
							2mo:SHAM vs. 2mo:SHAM+NBE	3342	4408	-1066	192.9	6	6	7.819	80
							2mo:SHAM vs. 2mo:MI	3342	1965	1377	192.9	6	6	10.1	80
							2mo:SHAM vs. 2mo:MI+NBE	3342	2721	620.8	192.9	6	6	4.551	80
							2mo:SHAM vs. 3mo:SHAM	3342	3323	18.9	192.9	6	6	0.1385	80
							2mo:SHAM vs. 3mo:SHAM+NBE	3342	4547	-1205	192.9	6	6	8.835	80
							2mo:SHAM vs. 3mo:MI	3342	1951	1390	192.9	6	6	10.19	80
							2mo:SHAM vs. 3mo:MI+NBE	3342	2787	554.7	192.9	6	6	4.067	80
							2mo:SHAM+NBE vs. 2mo:MI	4408	1965	2444	192.9	6	6	17.91	80
							2mo:SHAM+NBE vs. 2mo:MI+NBE	4408	2721	1687	192.9	6	6	12.37	80
							2mo:SHAM+NBE vs. 3mo:SHAM	4408	3323	1085	192.9	6	6	7.957	80
							2mo:SHAM+NBE vs. 3mo:SHAM+NBE	4408	4547	-138.6	192.9	6	6	1.016	80
							2mo:SHAM+NBE vs. 3mo:MI	4408	1951	2457	192.9	6	6	18.01	80
							2mo:SHAM+NBE vs. 3mo:MI+NBE	4408	2787	1621	192.9	6	6	11.89	80
							2mo:MI vs. 2mo:MI+NBE	1965	2721	-756.3	192.9	6	6	5.545	80
							2mo:MI vs. 3mo:SHAM	1965	3323	-1358	192.9	6	6	9.957	80
							2mo:MI vs. 3mo:SHAM+NBE	1965	4547	-2582	192.9	6	6	18.93	80
							2mo:MI vs. 3mo:MI	1965	1951	13.23	192.9	6	6	0.09699	80
							2mo:MI vs. 3mo:MI+NBE	1965	2787	-822.4	192.9	6	6	6.029	80
							2mo:MI+NBE vs. 3mo:SHAM	2721	3323	-601.9	192.9	6	6	4.413	80
							2mo:MI+NBE vs. 3mo:SHAM+NBE	2721	4547	-1826	192.9	6	6	13.39	80
							2mo:MI+NBE vs. 3mo:MI	2721	1951	769.5	192.9	6	6	5.642	80
							2mo:MI+NBE vs. 3mo:MI+NBE	2721	2787	-66.07	192.9	6	6	0.4843	80
							3mo:SHAM vs. 3mo:SHAM+NBE	3323	4547	-1224	192.9	6	6	8.973	80
							3mo:SHAM vs. 3mo:MI	3323	1951	1371	192.9	6	6	10.05	80
							3mo:SHAM vs. 3mo:MI+NBE	3323	2787	535.9	192.9	6	6	3.928	80
							3mo:SHAM+NBE vs. 3mo:MI	4547	1951	2595	192.9	6	6	19.03	80
							3mo:SHAM+NBE vs. 3mo:MI+NBE	4547	2787	1760	192.9	6	6	12.9	80
							3mo:MI vs. 3mo:MI+NBE	1951	2787	-835.6	192.9	6	6	6.126	80

## Sheet: Fig. 1Fb
Hanging indices - percent (%) change from baseline
Sham	Sham+NBE	MI	MI+NBE
-8.62944	7.44186	-58.1351	-9.57481
-13.9867	34.8129	-61.5945	-6.5162
5.54685	29.4664	-76.1866	-7.15074
-2.91337	22.172	-51.8524	-10.8361
-2.53038	4.51546	-48.307	2.54165
8.46328	17.0934	-48.7176	-4.58073
						Number of families	1
Two-way ANOVA	Ordinary					Number of comparisons per family	6
Alpha	0.05					Alpha	0.05
Source of Variation	% of total variation	P value	P value summary	Significant?		Tukey's multiple comparisons test	Mean Diff.	95.00% CI of diff.	Significant?	Summary	Adjusted P Value
Row Factor	1.052	0.8207	ns	No
Column Factor	91.61	<0.0001	****	Yes		Sham vs. Sham+NBE	-21.59	-38.37 to -4.815	Yes	*	0.0101
						Sham vs. MI	55.12	38.35 to 71.90	Yes	****	<0.0001
ANOVA table	SS	DF	MS	F (DFn, DFd)	P value	Sham vs. MI+NBE	3.678	-13.10 to 20.46	No	ns	0.9202
Row Factor	218.6	5	43.71	F (5, 15) = 0.4300	P=0.8207	Sham+NBE vs. MI	76.72	59.94 to 93.49	Yes	****	<0.0001
Column Factor	19033	3	6344	F (3, 15) = 62.41	P<0.0001	Sham+NBE vs. MI+NBE	25.27	8.493 to 42.05	Yes	**	0.0029
Residual	1525	15	101.7			MI vs. MI+NBE	-51.45	-68.22 to -34.67	Yes	****	<0.0001
						Test details	Mean 1	Mean 2	Mean Diff.	SE of diff.	N1	N2	q	DF
						Sham vs. Sham+NBE	-2.342	19.25	-21.59	5.821	6	6	5.246	15
						Sham vs. MI	-2.342	-57.47	55.12	5.821	6	6	13.39	15
						Sham vs. MI+NBE	-2.342	-6.019	3.678	5.821	6	6	0.8935	15
						Sham+NBE vs. MI	19.25	-57.47	76.72	5.821	6	6	18.64	15
						Sham+NBE vs. MI+NBE	19.25	-6.019	25.27	5.821	6	6	6.139	15
						MI vs. MI+NBE	-57.47	-6.019	-51.45	5.821	6	6	12.5	15

## Sheet: Fig. 1Ga
Treadmill index over time for 3 months
	SHAM						SHAM+NBE						MI						MI+NBE
BASE	1344.35	1204.81	1239.26	1112.23	1392.96	1565.15	1430.67	1115.12	1540.77	1829.05	1432.79	1892.84	865.51	1140	1164.72	1701	1478.39	1433.7	1660.12	1714.8	1520.64	1315.31	1046.48	1181.04
1mo	1516.78	1465.78	1260.89	1110.91	1398.91	1440.65	2047.33	1321.42	1934.5	2525.18	1737.04	2818.14	666.9	749.97	1029.33	1047.77	822.22	929.28	1519.66	1551.03	1319.97	1210.11	887.57	1000.73
2mo	1666.34	1552.32	1126.79	1142.86	1462.12	1379.58	2116.67	1362.1	1915.52	2452.31	1710.21	2487.6	559.12	719.39	902.01	1042.08	769.56	791.52	1503.6	1510.9	1370.52	1281.18	914.64	1048.64
3mo	1510.44	1442.22	1057.98	1185.47	1500.77	1464.34	1909.44	1448.86	2106.72	2433.18	1684.79	2741.25	521.82	703.2	814.38	995.4	655.82	742.54	1566.61	1442.43	1302.64	1302.48	926.31	991.57
								Compare cell means regardless of rows and columns
Two-way ANOVA	Ordinary							Number of families	1
Alpha	0.05							Number of comparisons per family	120
								Alpha	0.05
Source of Variation	% of total variation	P value	P value summary	Significant?
Interaction	11.28	0.0028	**	Yes				Tukey's multiple comparisons test	Mean Diff.	95.00% CI of diff.	Significant?	Summary	Adjusted P Value
Row Factor	0.1068	0.9659	ns	No
Column Factor	56.62	<0.0001	****	Yes				BASE:SHAM vs. BASE:SHAM+NBE	-230.4	-825.3 to 364.5	No	ns	0.9913
								BASE:SHAM vs. BASE:MI	12.57	-582.3 to 607.5	No	ns	>0.9999
ANOVA table	SS	DF	MS	F (DFn, DFd)	P value			BASE:SHAM vs. BASE:MI+NBE	-96.61	-691.5 to 498.3	No	ns	>0.9999
Interaction	2392935	9	265882	F (9, 80) = 3.133	P=0.0028			BASE:SHAM vs. 1mo:SHAM	-55.86	-650.8 to 539.1	No	ns	>0.9999
Row Factor	22654	3	7551	F (3, 80) = 0.08899	P=0.9659			BASE:SHAM vs. 1mo:SHAM+NBE	-754.1	-1349 to -159.2	Yes	**	0.0024
Column Factor	12014310	3	4004770	F (3, 80) = 47.20	P<0.0001			BASE:SHAM vs. 1mo:MI	435.5	-159.4 to 1030	No	ns	0.4203
Residual	6788178	80	84852					BASE:SHAM vs. 1mo:MI+NBE	61.61	-533.3 to 656.5	No	ns	>0.9999
								BASE:SHAM vs. 2mo:SHAM	-78.54	-673.5 to 516.4	No	ns	>0.9999
								BASE:SHAM vs. 2mo:SHAM+NBE	-697.6	-1293 to -102.7	Yes	**	0.0076
								BASE:SHAM vs. 2mo:MI	512.5	-82.40 to 1107	No	ns	0.1736
								BASE:SHAM vs. 2mo:MI+NBE	38.21	-556.7 to 633.1	No	ns	>0.9999
								BASE:SHAM vs. 3mo:SHAM	-50.41	-645.3 to 544.5	No	ns	>0.9999
								BASE:SHAM vs. 3mo:SHAM+NBE	-744.2	-1339 to -149.3	Yes	**	0.0029
								BASE:SHAM vs. 3mo:MI	570.9	-23.98 to 1166	No	ns	0.0738
								BASE:SHAM vs. 3mo:MI+NBE	54.45	-540.5 to 649.4	No	ns	>0.9999
								BASE:SHAM+NBE vs. BASE:MI	243	-351.9 to 837.9	No	ns	0.9854
								BASE:SHAM+NBE vs. BASE:MI+NBE	133.8	-461.1 to 728.7	No	ns	>0.9999
								BASE:SHAM+NBE vs. 1mo:SHAM	174.6	-420.4 to 769.5	No	ns	0.9996
								BASE:SHAM+NBE vs. 1mo:SHAM+NBE	-523.7	-1119 to 71.19	No	ns	0.149
								BASE:SHAM+NBE vs. 1mo:MI	666	71.05 to 1261	Yes	*	0.014
								BASE:SHAM+NBE vs. 1mo:MI+NBE	292	-302.9 to 886.9	No	ns	0.9303
								BASE:SHAM+NBE vs. 2mo:SHAM	151.9	-443.0 to 746.8	No	ns	>0.9999
								BASE:SHAM+NBE vs. 2mo:SHAM+NBE	-467.2	-1062 to 127.7	No	ns	0.303
								BASE:SHAM+NBE vs. 2mo:MI	742.9	148.0 to 1338	Yes	**	0.003
								BASE:SHAM+NBE vs. 2mo:MI+NBE	268.6	-326.3 to 863.5	No	ns	0.9643
								BASE:SHAM+NBE vs. 3mo:SHAM	180	-414.9 to 774.9	No	ns	0.9994
								BASE:SHAM+NBE vs. 3mo:SHAM+NBE	-513.8	-1109 to 81.08	No	ns	0.1705
								BASE:SHAM+NBE vs. 3mo:MI	801.3	206.4 to 1396	Yes	***	0.0009
								BASE:SHAM+NBE vs. 3mo:MI+NBE	284.9	-310.0 to 879.8	No	ns	0.9424
								BASE:MI vs. BASE:MI+NBE	-109.2	-704.1 to 485.7	No	ns	>0.9999
								BASE:MI vs. 1mo:SHAM	-68.43	-663.3 to 526.5	No	ns	>0.9999
								BASE:MI vs. 1mo:SHAM+NBE	-766.7	-1362 to -171.8	Yes	**	0.0018
								BASE:MI vs. 1mo:MI	423	-171.9 to 1018	No	ns	0.4716
								BASE:MI vs. 1mo:MI+NBE	49.04	-545.9 to 644.0	No	ns	>0.9999
								BASE:MI vs. 2mo:SHAM	-91.12	-686.0 to 503.8	No	ns	>0.9999
								BASE:MI vs. 2mo:SHAM+NBE	-710.2	-1305 to -115.3	Yes	**	0.0059
								BASE:MI vs. 2mo:MI	499.9	-94.97 to 1095	No	ns	0.2046
								BASE:MI vs. 2mo:MI+NBE	25.64	-569.3 to 620.6	No	ns	>0.9999
								BASE:MI vs. 3mo:SHAM	-62.98	-657.9 to 531.9	No	ns	>0.9999
								BASE:MI vs. 3mo:SHAM+NBE	-756.8	-1352 to -161.9	Yes	**	0.0023
								BASE:MI vs. 3mo:MI	558.4	-36.55 to 1153	No	ns	0.0898
								BASE:MI vs. 3mo:MI+NBE	41.88	-553.0 to 636.8	No	ns	>0.9999
								BASE:MI+NBE vs. 1mo:SHAM	40.74	-554.2 to 635.7	No	ns	>0.9999
								BASE:MI+NBE vs. 1mo:SHAM+NBE	-657.5	-1252 to -62.62	Yes	*	0.0165
								BASE:MI+NBE vs. 1mo:MI	532.2	-62.76 to 1127	No	ns	0.1323
								BASE:MI+NBE vs. 1mo:MI+NBE	158.2	-436.7 to 753.1	No	ns	0.9999
								BASE:MI+NBE vs. 2mo:SHAM	18.06	-576.9 to 613.0	No	ns	>0.9999
								BASE:MI+NBE vs. 2mo:SHAM+NBE	-601	-1196 to -6.090	Yes	*	0.0451
								BASE:MI+NBE vs. 2mo:MI	609.1	14.20 to 1204	Yes	*	0.0393
								BASE:MI+NBE vs. 2mo:MI+NBE	134.8	-460.1 to 729.7	No	ns	>0.9999
								BASE:MI+NBE vs. 3mo:SHAM	46.19	-548.7 to 641.1	No	ns	>0.9999
								BASE:MI+NBE vs. 3mo:SHAM+NBE	-647.6	-1243 to -52.73	Yes	*	0.0198
								BASE:MI+NBE vs. 3mo:MI	667.5	72.62 to 1262	Yes	*	0.0136
								BASE:MI+NBE vs. 3mo:MI+NBE	151.1	-443.9 to 746.0	No	ns	>0.9999
								1mo:SHAM vs. 1mo:SHAM+NBE	-698.3	-1293 to -103.4	Yes	**	0.0075
								1mo:SHAM vs. 1mo:MI	491.4	-103.5 to 1086	No	ns	0.2278
								1mo:SHAM vs. 1mo:MI+NBE	117.5	-477.4 to 712.4	No	ns	>0.9999
								1mo:SHAM vs. 2mo:SHAM	-22.68	-617.6 to 572.2	No	ns	>0.9999
								1mo:SHAM vs. 2mo:SHAM+NBE	-641.7	-1237 to -46.83	Yes	*	0.022
								1mo:SHAM vs. 2mo:MI	568.4	-26.54 to 1163	No	ns	0.0769
								1mo:SHAM vs. 2mo:MI+NBE	94.07	-500.8 to 689.0	No	ns	>0.9999
								1mo:SHAM vs. 3mo:SHAM	5.45	-589.5 to 600.4	No	ns	>0.9999
								1mo:SHAM vs. 3mo:SHAM+NBE	-688.4	-1283 to -93.47	Yes	**	0.0091
								1mo:SHAM vs. 3mo:MI	626.8	31.88 to 1222	Yes	*	0.0289
								1mo:SHAM vs. 3mo:MI+NBE	110.3	-484.6 to 705.2	No	ns	>0.9999
								1mo:SHAM+NBE vs. 1mo:MI	1190	594.8 to 1785	Yes	****	<0.0001
								1mo:SHAM+NBE vs. 1mo:MI+NBE	815.8	220.8 to 1411	Yes	***	0.0006
								1mo:SHAM+NBE vs. 2mo:SHAM	675.6	80.69 to 1271	Yes	*	0.0117
								1mo:SHAM+NBE vs. 2mo:SHAM+NBE	56.53	-538.4 to 651.4	No	ns	>0.9999
								1mo:SHAM+NBE vs. 2mo:MI	1267	671.7 to 1862	Yes	****	<0.0001
								1mo:SHAM+NBE vs. 2mo:MI+NBE	792.4	197.4 to 1387	Yes	**	0.001
								1mo:SHAM+NBE vs. 3mo:SHAM	703.7	108.8 to 1299	Yes	**	0.0067
								1mo:SHAM+NBE vs. 3mo:SHAM+NBE	9.895	-585.0 to 604.8	No	ns	>0.9999
								1mo:SHAM+NBE vs. 3mo:MI	1325	730.2 to 1920	Yes	****	<0.0001
								1mo:SHAM+NBE vs. 3mo:MI+NBE	808.6	213.7 to 1404	Yes	***	0.0007
								1mo:MI vs. 1mo:MI+NBE	-373.9	-968.8 to 221.0	No	ns	0.6783
								1mo:MI vs. 2mo:SHAM	-514.1	-1109 to 80.82	No	ns	0.1699
								1mo:MI vs. 2mo:SHAM+NBE	-1133	-1728 to -538.2	Yes	****	<0.0001
								1mo:MI vs. 2mo:MI	76.97	-517.9 to 671.9	No	ns	>0.9999
								1mo:MI vs. 2mo:MI+NBE	-397.3	-992.2 to 197.6	No	ns	0.5801
								1mo:MI vs. 3mo:SHAM	-486	-1081 to 109.0	No	ns	0.2435
								1mo:MI vs. 3mo:SHAM+NBE	-1180	-1775 to -584.9	Yes	****	<0.0001
								1mo:MI vs. 3mo:MI	135.4	-459.5 to 730.3	No	ns	>0.9999
								1mo:MI vs. 3mo:MI+NBE	-381.1	-976.0 to 213.8	No	ns	0.6488
								1mo:MI+NBE vs. 2mo:SHAM	-140.2	-735.1 to 454.8	No	ns	>0.9999
								1mo:MI+NBE vs. 2mo:SHAM+NBE	-759.2	-1354 to -164.3	Yes	**	0.0021
								1mo:MI+NBE vs. 2mo:MI	450.9	-144.0 to 1046	No	ns	0.361
								1mo:MI+NBE vs. 2mo:MI+NBE	-23.4	-618.3 to 571.5	No	ns	>0.9999
								1mo:MI+NBE vs. 3mo:SHAM	-112	-706.9 to 482.9	No	ns	>0.9999
								1mo:MI+NBE vs. 3mo:SHAM+NBE	-805.9	-1401 to -210.9	Yes	***	0.0008
								1mo:MI+NBE vs. 3mo:MI	509.3	-85.60 to 1104	No	ns	0.1811
								1mo:MI+NBE vs. 3mo:MI+NBE	-7.162	-602.1 to 587.8	No	ns	>0.9999
								2mo:SHAM vs. 2mo:SHAM+NBE	-619.1	-1214 to -24.15	Yes	*	0.0331
								2mo:SHAM vs. 2mo:MI	591.1	-3.858 to 1186	No	ns	0.0533
								2mo:SHAM vs. 2mo:MI+NBE	116.8	-478.2 to 711.7	No	ns	>0.9999
								2mo:SHAM vs. 3mo:SHAM	28.13	-566.8 to 623.0	No	ns	>0.9999
								2mo:SHAM vs. 3mo:SHAM+NBE	-665.7	-1261 to -70.79	Yes	*	0.0141
								2mo:SHAM vs. 3mo:MI	649.5	54.56 to 1244	Yes	*	0.0191
								2mo:SHAM vs. 3mo:MI+NBE	133	-461.9 to 727.9	No	ns	>0.9999
								2mo:SHAM+NBE vs. 2mo:MI	1210	615.2 to 1805	Yes	****	<0.0001
								2mo:SHAM+NBE vs. 2mo:MI+NBE	735.8	140.9 to 1331	Yes	**	0.0035
								2mo:SHAM+NBE vs. 3mo:SHAM	647.2	52.28 to 1242	Yes	*	0.0199
								2mo:SHAM+NBE vs. 3mo:SHAM+NBE	-46.64	-641.6 to 548.3	No	ns	>0.9999
								2mo:SHAM+NBE vs. 3mo:MI	1269	673.6 to 1863	Yes	****	<0.0001
								2mo:SHAM+NBE vs. 3mo:MI+NBE	752.1	157.1 to 1347	Yes	**	0.0025
								2mo:MI vs. 2mo:MI+NBE	-474.3	-1069 to 120.6	No	ns	0.2795
								2mo:MI vs. 3mo:SHAM	-562.9	-1158 to 31.99	No	ns	0.0837
								2mo:MI vs. 3mo:SHAM+NBE	-1257	-1852 to -661.8	Yes	****	<0.0001
								2mo:MI vs. 3mo:MI	58.42	-536.5 to 653.3	No	ns	>0.9999
								2mo:MI vs. 3mo:MI+NBE	-458.1	-1053 to 136.9	No	ns	0.3348
								2mo:MI+NBE vs. 3mo:SHAM	-88.62	-683.5 to 506.3	No	ns	>0.9999
								2mo:MI+NBE vs. 3mo:SHAM+NBE	-782.5	-1377 to -187.5	Yes	**	0.0013
								2mo:MI+NBE vs. 3mo:MI	532.7	-62.19 to 1128	No	ns	0.1313
								2mo:MI+NBE vs. 3mo:MI+NBE	16.24	-578.7 to 611.2	No	ns	>0.9999
								3mo:SHAM vs. 3mo:SHAM+NBE	-693.8	-1289 to -98.92	Yes	**	0.0082
								3mo:SHAM vs. 3mo:MI	621.3	26.43 to 1216	Yes	*	0.0318
								3mo:SHAM vs. 3mo:MI+NBE	104.9	-490.1 to 699.8	No	ns	>0.9999
								3mo:SHAM+NBE vs. 3mo:MI	1315	720.3 to 1910	Yes	****	<0.0001
								3mo:SHAM+NBE vs. 3mo:MI+NBE	798.7	203.8 to 1394	Yes	***	0.0009
								3mo:MI vs. 3mo:MI+NBE	-516.5	-1111 to 78.43	No	ns	0.1645
								Test details	Mean 1	Mean 2	Mean Diff.	SE of diff.	N1	N2	q	DF
								BASE:SHAM vs. BASE:SHAM+NBE	1310	1540	-230.4	168.2	6	6	1.938	80
								BASE:SHAM vs. BASE:MI	1310	1297	12.57	168.2	6	6	0.1057	80
								BASE:SHAM vs. BASE:MI+NBE	1310	1406	-96.61	168.2	6	6	0.8124	80
								BASE:SHAM vs. 1mo:SHAM	1310	1366	-55.86	168.2	6	6	0.4697	80
								BASE:SHAM vs. 1mo:SHAM+NBE	1310	2064	-754.1	168.2	6	6	6.342	80
								BASE:SHAM vs. 1mo:MI	1310	874.2	435.5	168.2	6	6	3.663	80
								BASE:SHAM vs. 1mo:MI+NBE	1310	1248	61.61	168.2	6	6	0.5181	80
								BASE:SHAM vs. 2mo:SHAM	1310	1388	-78.54	168.2	6	6	0.6605	80
								BASE:SHAM vs. 2mo:SHAM+NBE	1310	2007	-697.6	168.2	6	6	5.866	80
								BASE:SHAM vs. 2mo:MI	1310	797.3	512.5	168.2	6	6	4.31	80
								BASE:SHAM vs. 2mo:MI+NBE	1310	1272	38.21	168.2	6	6	0.3213	80
								BASE:SHAM vs. 3mo:SHAM	1310	1360	-50.41	168.2	6	6	0.4239	80
								BASE:SHAM vs. 3mo:SHAM+NBE	1310	2054	-744.2	168.2	6	6	6.258	80
								BASE:SHAM vs. 3mo:MI	1310	738.9	570.9	168.2	6	6	4.801	80
								BASE:SHAM vs. 3mo:MI+NBE	1310	1255	54.45	168.2	6	6	0.4579	80
								BASE:SHAM+NBE vs. BASE:MI	1540	1297	243	168.2	6	6	2.043	80
								BASE:SHAM+NBE vs. BASE:MI+NBE	1540	1406	133.8	168.2	6	6	1.125	80
								BASE:SHAM+NBE vs. 1mo:SHAM	1540	1366	174.6	168.2	6	6	1.468	80
								BASE:SHAM+NBE vs. 1mo:SHAM+NBE	1540	2064	-523.7	168.2	6	6	4.404	80
								BASE:SHAM+NBE vs. 1mo:MI	1540	874.2	666	168.2	6	6	5.6	80
								BASE:SHAM+NBE vs. 1mo:MI+NBE	1540	1248	292	168.2	6	6	2.456	80
								BASE:SHAM+NBE vs. 2mo:SHAM	1540	1388	151.9	168.2	6	6	1.277	80
								BASE:SHAM+NBE vs. 2mo:SHAM+NBE	1540	2007	-467.2	168.2	6	6	3.929	80
								BASE:SHAM+NBE vs. 2mo:MI	1540	797.3	742.9	168.2	6	6	6.247	80
								BASE:SHAM+NBE vs. 2mo:MI+NBE	1540	1272	268.6	168.2	6	6	2.259	80
								BASE:SHAM+NBE vs. 3mo:SHAM	1540	1360	180	168.2	6	6	1.514	80
								BASE:SHAM+NBE vs. 3mo:SHAM+NBE	1540	2054	-513.8	168.2	6	6	4.321	80
								BASE:SHAM+NBE vs. 3mo:MI	1540	738.9	801.3	168.2	6	6	6.739	80
								BASE:SHAM+NBE vs. 3mo:MI+NBE	1540	1255	284.9	168.2	6	6	2.395	80
								BASE:MI vs. BASE:MI+NBE	1297	1406	-109.2	168.2	6	6	0.9181	80
								BASE:MI vs. 1mo:SHAM	1297	1366	-68.43	168.2	6	6	0.5755	80
								BASE:MI vs. 1mo:SHAM+NBE	1297	2064	-766.7	168.2	6	6	6.447	80
								BASE:MI vs. 1mo:MI	1297	874.2	423	168.2	6	6	3.557	80
								BASE:MI vs. 1mo:MI+NBE	1297	1248	49.04	168.2	6	6	0.4124	80
								BASE:MI vs. 2mo:SHAM	1297	1388	-91.12	168.2	6	6	0.7662	80
								BASE:MI vs. 2mo:SHAM+NBE	1297	2007	-710.2	168.2	6	6	5.972	80
								BASE:MI vs. 2mo:MI	1297	797.3	499.9	168.2	6	6	4.204	80
								BASE:MI vs. 2mo:MI+NBE	1297	1272	25.64	168.2	6	6	0.2156	80
								BASE:MI vs. 3mo:SHAM	1297	1360	-62.98	168.2	6	6	0.5296	80
								BASE:MI vs. 3mo:SHAM+NBE	1297	2054	-756.8	168.2	6	6	6.364	80
								BASE:MI vs. 3mo:MI	1297	738.9	558.4	168.2	6	6	4.695	80
								BASE:MI vs. 3mo:MI+NBE	1297	1255	41.88	168.2	6	6	0.3522	80
								BASE:MI+NBE vs. 1mo:SHAM	1406	1366	40.74	168.2	6	6	0.3426	80
								BASE:MI+NBE vs. 1mo:SHAM+NBE	1406	2064	-657.5	168.2	6	6	5.529	80
								BASE:MI+NBE vs. 1mo:MI	1406	874.2	532.2	168.2	6	6	4.475	80
								BASE:MI+NBE vs. 1mo:MI+NBE	1406	1248	158.2	168.2	6	6	1.33	80
								BASE:MI+NBE vs. 2mo:SHAM	1406	1388	18.06	168.2	6	6	0.1519	80
								BASE:MI+NBE vs. 2mo:SHAM+NBE	1406	2007	-601	168.2	6	6	5.054	80
								BASE:MI+NBE vs. 2mo:MI	1406	797.3	609.1	168.2	6	6	5.122	80
								BASE:MI+NBE vs. 2mo:MI+NBE	1406	1272	134.8	168.2	6	6	1.134	80
								BASE:MI+NBE vs. 3mo:SHAM	1406	1360	46.19	168.2	6	6	0.3885	80
								BASE:MI+NBE vs. 3mo:SHAM+NBE	1406	2054	-647.6	168.2	6	6	5.446	80
								BASE:MI+NBE vs. 3mo:MI	1406	738.9	667.5	168.2	6	6	5.613	80
								BASE:MI+NBE vs. 3mo:MI+NBE	1406	1255	151.1	168.2	6	6	1.27	80
								1mo:SHAM vs. 1mo:SHAM+NBE	1366	2064	-698.3	168.2	6	6	5.872	80
								1mo:SHAM vs. 1mo:MI	1366	874.2	491.4	168.2	6	6	4.132	80
								1mo:SHAM vs. 1mo:MI+NBE	1366	1248	117.5	168.2	6	6	0.9878	80
								1mo:SHAM vs. 2mo:SHAM	1366	1388	-22.68	168.2	6	6	0.1907	80
								1mo:SHAM vs. 2mo:SHAM+NBE	1366	2007	-641.7	168.2	6	6	5.396	80
								1mo:SHAM vs. 2mo:MI	1366	797.3	568.4	168.2	6	6	4.779	80
								1mo:SHAM vs. 2mo:MI+NBE	1366	1272	94.07	168.2	6	6	0.7911	80
								1mo:SHAM vs. 3mo:SHAM	1366	1360	5.45	168.2	6	6	0.04583	80
								1mo:SHAM vs. 3mo:SHAM+NBE	1366	2054	-688.4	168.2	6	6	5.789	80
								1mo:SHAM vs. 3mo:MI	1366	738.9	626.8	168.2	6	6	5.271	80
								1mo:SHAM vs. 3mo:MI+NBE	1366	1255	110.3	168.2	6	6	0.9276	80
								1mo:SHAM+NBE vs. 1mo:MI	2064	874.2	1190	168.2	6	6	10	80
								1mo:SHAM+NBE vs. 1mo:MI+NBE	2064	1248	815.8	168.2	6	6	6.86	80
								1mo:SHAM+NBE vs. 2mo:SHAM	2064	1388	675.6	168.2	6	6	5.681	80
								1mo:SHAM+NBE vs. 2mo:SHAM+NBE	2064	2007	56.53	168.2	6	6	0.4754	80
								1mo:SHAM+NBE vs. 2mo:MI	2064	797.3	1267	168.2	6	6	10.65	80
								1mo:SHAM+NBE vs. 2mo:MI+NBE	2064	1272	792.4	168.2	6	6	6.663	80
								1mo:SHAM+NBE vs. 3mo:SHAM	2064	1360	703.7	168.2	6	6	5.918	80
								1mo:SHAM+NBE vs. 3mo:SHAM+NBE	2064	2054	9.895	168.2	6	6	0.08321	80
								1mo:SHAM+NBE vs. 3mo:MI	2064	738.9	1325	168.2	6	6	11.14	80
								1mo:SHAM+NBE vs. 3mo:MI+NBE	2064	1255	808.6	168.2	6	6	6.799	80
								1mo:MI vs. 1mo:MI+NBE	874.2	1248	-373.9	168.2	6	6	3.144	80
								1mo:MI vs. 2mo:SHAM	874.2	1388	-514.1	168.2	6	6	4.323	80
								1mo:MI vs. 2mo:SHAM+NBE	874.2	2007	-1133	168.2	6	6	9.529	80
								1mo:MI vs. 2mo:MI	874.2	797.3	76.97	168.2	6	6	0.6472	80
								1mo:MI vs. 2mo:MI+NBE	874.2	1272	-397.3	168.2	6	6	3.341	80
								1mo:MI vs. 3mo:SHAM	874.2	1360	-486	168.2	6	6	4.086	80
								1mo:MI vs. 3mo:SHAM+NBE	874.2	2054	-1180	168.2	6	6	9.921	80
								1mo:MI vs. 3mo:MI	874.2	738.9	135.4	168.2	6	6	1.138	80
								1mo:MI vs. 3mo:MI+NBE	874.2	1255	-381.1	168.2	6	6	3.205	80
								1mo:MI+NBE vs. 2mo:SHAM	1248	1388	-140.2	168.2	6	6	1.179	80
								1mo:MI+NBE vs. 2mo:SHAM+NBE	1248	2007	-759.2	168.2	6	6	6.384	80
								1mo:MI+NBE vs. 2mo:MI	1248	797.3	450.9	168.2	6	6	3.792	80
								1mo:MI+NBE vs. 2mo:MI+NBE	1248	1272	-23.4	168.2	6	6	0.1968	80
								1mo:MI+NBE vs. 3mo:SHAM	1248	1360	-112	168.2	6	6	0.942	80
								1mo:MI+NBE vs. 3mo:SHAM+NBE	1248	2054	-805.9	168.2	6	6	6.776	80
								1mo:MI+NBE vs. 3mo:MI	1248	738.9	509.3	168.2	6	6	4.283	80
								1mo:MI+NBE vs. 3mo:MI+NBE	1248	1255	-7.162	168.2	6	6	0.06022	80
								2mo:SHAM vs. 2mo:SHAM+NBE	1388	2007	-619.1	168.2	6	6	5.206	80
								2mo:SHAM vs. 2mo:MI	1388	797.3	591.1	168.2	6	6	4.97	80
								2mo:SHAM vs. 2mo:MI+NBE	1388	1272	116.8	168.2	6	6	0.9818	80
								2mo:SHAM vs. 3mo:SHAM	1388	1360	28.13	168.2	6	6	0.2366	80
								2mo:SHAM vs. 3mo:SHAM+NBE	1388	2054	-665.7	168.2	6	6	5.598	80
								2mo:SHAM vs. 3mo:MI	1388	738.9	649.5	168.2	6	6	5.461	80
								2mo:SHAM vs. 3mo:MI+NBE	1388	1255	133	168.2	6	6	1.118	80
								2mo:SHAM+NBE vs. 2mo:MI	2007	797.3	1210	168.2	6	6	10.18	80
								2mo:SHAM+NBE vs. 2mo:MI+NBE	2007	1272	735.8	168.2	6	6	6.188	80
								2mo:SHAM+NBE vs. 3mo:SHAM	2007	1360	647.2	168.2	6	6	5.442	80
								2mo:SHAM+NBE vs. 3mo:SHAM+NBE	2007	2054	-46.64	168.2	6	6	0.3922	80
								2mo:SHAM+NBE vs. 3mo:MI	2007	738.9	1269	168.2	6	6	10.67	80
								2mo:SHAM+NBE vs. 3mo:MI+NBE	2007	1255	752.1	168.2	6	6	6.324	80
								2mo:MI vs. 2mo:MI+NBE	797.3	1272	-474.3	168.2	6	6	3.988	80
								2mo:MI vs. 3mo:SHAM	797.3	1360	-562.9	168.2	6	6	4.734	80
								2mo:MI vs. 3mo:SHAM+NBE	797.3	2054	-1257	168.2	6	6	10.57	80
								2mo:MI vs. 3mo:MI	797.3	738.9	58.42	168.2	6	6	0.4913	80
								2mo:MI vs. 3mo:MI+NBE	797.3	1255	-458.1	168.2	6	6	3.852	80
								2mo:MI+NBE vs. 3mo:SHAM	1272	1360	-88.62	168.2	6	6	0.7452	80
								2mo:MI+NBE vs. 3mo:SHAM+NBE	1272	2054	-782.5	168.2	6	6	6.58	80
								2mo:MI+NBE vs. 3mo:MI	1272	738.9	532.7	168.2	6	6	4.48	80
								2mo:MI+NBE vs. 3mo:MI+NBE	1272	1255	16.24	168.2	6	6	0.1366	80
								3mo:SHAM vs. 3mo:SHAM+NBE	1360	2054	-693.8	168.2	6	6	5.834	80
								3mo:SHAM vs. 3mo:MI	1360	738.9	621.3	168.2	6	6	5.225	80
								3mo:SHAM vs. 3mo:MI+NBE	1360	1255	104.9	168.2	6	6	0.8818	80
								3mo:SHAM+NBE vs. 3mo:MI	2054	738.9	1315	168.2	6	6	11.06	80
								3mo:SHAM+NBE vs. 3mo:MI+NBE	2054	1255	798.7	168.2	6	6	6.716	80
								3mo:MI vs. 3mo:MI+NBE	738.9	1255	-516.5	168.2	6	6	4.343	80

## Sheet: Fig. 1Gb
Running Distance over time for 3 months
	SHAM						SHAM+NBE						MI						MI+NBE
BASE	466.04	330.94	465.44	407.48	422.36	494.36	455.6	408.8	540.69	479.12	398.36	513.26	316.31	447.2	406.4	587.1	615.7	513.26	543.94	593.08	452.96	369.33	394.4	447.2
1mo	513.91	405.44	479.72	404.96	419.72	464.96	705.74	528.99	717.5	703.5	516.12	868.7	255	292.55	348.76	326.76	309.16	339.3	490.16	542.9	374.72	348.32	370.1	424.4
2mo	569.94	454.4	456.44	419.48	384.68	422.24	742.84	539	708.4	715.4	529.9	757.4	211	271.1	293.1	307.4	289.8	261	501.56	527.3	407.6	372.3	394.4	442.4
3mo	490.4	419.72	420.32	409.88	394.76	456.08	663.6	568.9	747.6	688.8	511.7	816.5	193	263	264	287.6	241	241	493.04	514.95	410.84	382.4	381.2	419.6
Two-way ANOVA	Ordinary						Number of families	1
Alpha	0.05						Number of comparisons per family	120
							Alpha	0.05
Source of Variation	% of total variation	P value	P value summary	Significant?
Interaction	20.55	<0.0001	****	Yes			Tukey's multiple comparisons test	Mean Diff.	95.00% CI of diff.	Significant?	Summary	Adjusted P Value
Row Factor	0.2818	0.8189	ns	No
Column Factor	54.83	<0.0001	****	Yes			BASE:SHAM vs. BASE:SHAM+NBE	-34.87	-189.2 to 119.5	No	ns	>0.9999
							BASE:SHAM vs. BASE:MI	-49.89	-204.2 to 104.5	No	ns	0.9987
ANOVA table	SS	DF	MS	F (DFn, DFd)	P value		BASE:SHAM vs. BASE:MI+NBE	-35.71	-190.1 to 118.6	No	ns	>0.9999
Interaction	385914	9	42879	F (9, 80) = 7.508	P<0.0001		BASE:SHAM vs. 1mo:SHAM	-17.01	-171.4 to 137.3	No	ns	>0.9999
Row Factor	5292	3	1764	F (3, 80) = 0.3089	P=0.8189		BASE:SHAM vs. 1mo:SHAM+NBE	-242.3	-396.7 to -87.98	Yes	****	<0.0001
Column Factor	1029651	3	343217	F (3, 80) = 60.09	P<0.0001		BASE:SHAM vs. 1mo:MI	119.2	-35.16 to 273.5	No	ns	0.3301
Residual	456909	80	5711				BASE:SHAM vs. 1mo:MI+NBE	6.003	-148.3 to 160.3	No	ns	>0.9999
							BASE:SHAM vs. 2mo:SHAM	-20.09	-174.4 to 134.3	No	ns	>0.9999
							BASE:SHAM vs. 2mo:SHAM+NBE	-234.4	-388.7 to -80.04	Yes	****	<0.0001
							BASE:SHAM vs. 2mo:MI	158.9	4.525 to 313.2	Yes	*	0.0372
							BASE:SHAM vs. 2mo:MI+NBE	-9.823	-164.2 to 144.5	No	ns	>0.9999
							BASE:SHAM vs. 3mo:SHAM	-0.7567	-155.1 to 153.6	No	ns	>0.9999
							BASE:SHAM vs. 3mo:SHAM+NBE	-235.1	-389.4 to -80.74	Yes	****	<0.0001
							BASE:SHAM vs. 3mo:MI	182.8	28.49 to 337.2	Yes	**	0.0066
							BASE:SHAM vs. 3mo:MI+NBE	-2.568	-156.9 to 151.8	No	ns	>0.9999
							BASE:SHAM+NBE vs. BASE:MI	-15.02	-169.4 to 139.3	No	ns	>0.9999
							BASE:SHAM+NBE vs. BASE:MI+NBE	-0.8467	-155.2 to 153.5	No	ns	>0.9999
							BASE:SHAM+NBE vs. 1mo:SHAM	17.85	-136.5 to 172.2	No	ns	>0.9999
							BASE:SHAM+NBE vs. 1mo:SHAM+NBE	-207.5	-361.8 to -53.11	Yes	***	0.0009
							BASE:SHAM+NBE vs. 1mo:MI	154.1	-0.2948 to 308.4	No	ns	0.051
							BASE:SHAM+NBE vs. 1mo:MI+NBE	40.87	-113.5 to 195.2	No	ns	0.9999
							BASE:SHAM+NBE vs. 2mo:SHAM	14.78	-139.6 to 169.1	No	ns	>0.9999
							BASE:SHAM+NBE vs. 2mo:SHAM+NBE	-199.5	-353.9 to -45.17	Yes	**	0.0017
							BASE:SHAM+NBE vs. 2mo:MI	193.7	39.39 to 348.1	Yes	**	0.0028
							BASE:SHAM+NBE vs. 2mo:MI+NBE	25.05	-129.3 to 179.4	No	ns	>0.9999
							BASE:SHAM+NBE vs. 3mo:SHAM	34.11	-120.2 to 188.5	No	ns	>0.9999
							BASE:SHAM+NBE vs. 3mo:SHAM+NBE	-200.2	-354.6 to -45.87	Yes	**	0.0016
							BASE:SHAM+NBE vs. 3mo:MI	217.7	63.36 to 372.0	Yes	***	0.0004
							BASE:SHAM+NBE vs. 3mo:MI+NBE	32.3	-122.0 to 186.6	No	ns	>0.9999
							BASE:MI vs. BASE:MI+NBE	14.18	-140.2 to 168.5	No	ns	>0.9999
							BASE:MI vs. 1mo:SHAM	32.88	-121.5 to 187.2	No	ns	>0.9999
							BASE:MI vs. 1mo:SHAM+NBE	-192.4	-346.8 to -38.09	Yes	**	0.0031
							BASE:MI vs. 1mo:MI	169.1	14.73 to 323.4	Yes	*	0.0184
							BASE:MI vs. 1mo:MI+NBE	55.9	-98.45 to 210.2	No	ns	0.9956
							BASE:MI vs. 2mo:SHAM	29.8	-124.5 to 184.1	No	ns	>0.9999
							BASE:MI vs. 2mo:SHAM+NBE	-184.5	-338.8 to -30.15	Yes	**	0.0058
							BASE:MI vs. 2mo:MI	208.8	54.42 to 363.1	Yes	***	0.0008
							BASE:MI vs. 2mo:MI+NBE	40.07	-114.3 to 194.4	No	ns	>0.9999
							BASE:MI vs. 3mo:SHAM	49.14	-105.2 to 203.5	No	ns	0.9989
							BASE:MI vs. 3mo:SHAM+NBE	-185.2	-339.5 to -30.84	Yes	**	0.0055
							BASE:MI vs. 3mo:MI	232.7	78.38 to 387.1	Yes	****	<0.0001
							BASE:MI vs. 3mo:MI+NBE	47.32	-107.0 to 201.7	No	ns	0.9993
							BASE:MI+NBE vs. 1mo:SHAM	18.7	-135.6 to 173.0	No	ns	>0.9999
							BASE:MI+NBE vs. 1mo:SHAM+NBE	-206.6	-361.0 to -52.26	Yes	***	0.001
							BASE:MI+NBE vs. 1mo:MI	154.9	0.5519 to 309.2	Yes	*	0.0483
							BASE:MI+NBE vs. 1mo:MI+NBE	41.72	-112.6 to 196.1	No	ns	0.9998
							BASE:MI+NBE vs. 2mo:SHAM	15.62	-138.7 to 170.0	No	ns	>0.9999
							BASE:MI+NBE vs. 2mo:SHAM+NBE	-198.7	-353.0 to -44.33	Yes	**	0.0019
							BASE:MI+NBE vs. 2mo:MI	194.6	40.24 to 348.9	Yes	**	0.0026
							BASE:MI+NBE vs. 2mo:MI+NBE	25.89	-128.5 to 180.2	No	ns	>0.9999
							BASE:MI+NBE vs. 3mo:SHAM	34.96	-119.4 to 189.3	No	ns	>0.9999
							BASE:MI+NBE vs. 3mo:SHAM+NBE	-199.4	-353.7 to -45.02	Yes	**	0.0018
							BASE:MI+NBE vs. 3mo:MI	218.6	64.21 to 372.9	Yes	***	0.0003
							BASE:MI+NBE vs. 3mo:MI+NBE	33.15	-121.2 to 187.5	No	ns	>0.9999
							1mo:SHAM vs. 1mo:SHAM+NBE	-225.3	-379.7 to -70.96	Yes	***	0.0002
							1mo:SHAM vs. 1mo:MI	136.2	-18.15 to 290.5	No	ns	0.1464
							1mo:SHAM vs. 1mo:MI+NBE	23.02	-131.3 to 177.4	No	ns	>0.9999
							1mo:SHAM vs. 2mo:SHAM	-3.078	-157.4 to 151.3	No	ns	>0.9999
							1mo:SHAM vs. 2mo:SHAM+NBE	-217.4	-371.7 to -63.03	Yes	***	0.0004
							1mo:SHAM vs. 2mo:MI	175.9	21.54 to 330.2	Yes	*	0.0112
							1mo:SHAM vs. 2mo:MI+NBE	7.192	-147.2 to 161.5	No	ns	>0.9999
							1mo:SHAM vs. 3mo:SHAM	16.26	-138.1 to 170.6	No	ns	>0.9999
							1mo:SHAM vs. 3mo:SHAM+NBE	-218.1	-372.4 to -63.72	Yes	***	0.0004
							1mo:SHAM vs. 3mo:MI	199.9	45.51 to 354.2	Yes	**	0.0017
							1mo:SHAM vs. 3mo:MI+NBE	14.45	-139.9 to 168.8	No	ns	>0.9999
							1mo:SHAM+NBE vs. 1mo:MI	361.5	207.2 to 515.8	Yes	****	<0.0001
							1mo:SHAM+NBE vs. 1mo:MI+NBE	248.3	93.98 to 402.7	Yes	****	<0.0001
							1mo:SHAM+NBE vs. 2mo:SHAM	222.2	67.88 to 376.6	Yes	***	0.0002
							1mo:SHAM+NBE vs. 2mo:SHAM+NBE	7.935	-146.4 to 162.3	No	ns	>0.9999
							1mo:SHAM+NBE vs. 2mo:MI	401.2	246.8 to 555.5	Yes	****	<0.0001
							1mo:SHAM+NBE vs. 2mo:MI+NBE	232.5	78.15 to 386.8	Yes	****	<0.0001
							1mo:SHAM+NBE vs. 3mo:SHAM	241.6	87.22 to 395.9	Yes	****	<0.0001
							1mo:SHAM+NBE vs. 3mo:SHAM+NBE	7.242	-147.1 to 161.6	No	ns	>0.9999
							1mo:SHAM+NBE vs. 3mo:MI	425.2	270.8 to 579.5	Yes	****	<0.0001
							1mo:SHAM+NBE vs. 3mo:MI+NBE	239.8	85.41 to 394.1	Yes	****	<0.0001
							1mo:MI vs. 1mo:MI+NBE	-113.2	-267.5 to 41.17	No	ns	0.4176
							1mo:MI vs. 2mo:SHAM	-139.3	-293.6 to 15.07	No	ns	0.1237
							1mo:MI vs. 2mo:SHAM+NBE	-353.6	-507.9 to -199.2	Yes	****	<0.0001
							1mo:MI vs. 2mo:MI	39.69	-114.7 to 194.0	No	ns	>0.9999
							1mo:MI vs. 2mo:MI+NBE	-129	-283.3 to 25.34	No	ns	0.2117
							1mo:MI vs. 3mo:SHAM	-119.9	-274.3 to 34.41	No	ns	0.3198
							1mo:MI vs. 3mo:SHAM+NBE	-354.3	-508.6 to -199.9	Yes	****	<0.0001
							1mo:MI vs. 3mo:MI	63.66	-90.69 to 218.0	No	ns	0.984
							1mo:MI vs. 3mo:MI+NBE	-121.8	-276.1 to 32.59	No	ns	0.296
							1mo:MI+NBE vs. 2mo:SHAM	-26.1	-180.4 to 128.2	No	ns	>0.9999
							1mo:MI+NBE vs. 2mo:SHAM+NBE	-240.4	-394.7 to -86.05	Yes	****	<0.0001
							1mo:MI+NBE vs. 2mo:MI	152.9	-1.478 to 307.2	No	ns	0.055
							1mo:MI+NBE vs. 2mo:MI+NBE	-15.83	-170.2 to 138.5	No	ns	>0.9999
							1mo:MI+NBE vs. 3mo:SHAM	-6.76	-161.1 to 147.6	No	ns	>0.9999
							1mo:MI+NBE vs. 3mo:SHAM+NBE	-241.1	-395.4 to -86.74	Yes	****	<0.0001
							1mo:MI+NBE vs. 3mo:MI	176.8	22.49 to 331.2	Yes	*	0.0104
							1mo:MI+NBE vs. 3mo:MI+NBE	-8.572	-162.9 to 145.8	No	ns	>0.9999
							2mo:SHAM vs. 2mo:SHAM+NBE	-214.3	-368.6 to -59.95	Yes	***	0.0005
							2mo:SHAM vs. 2mo:MI	179	24.62 to 333.3	Yes	**	0.0089
							2mo:SHAM vs. 2mo:MI+NBE	10.27	-144.1 to 164.6	No	ns	>0.9999
							2mo:SHAM vs. 3mo:SHAM	19.34	-135.0 to 173.7	No	ns	>0.9999
							2mo:SHAM vs. 3mo:SHAM+NBE	-215	-369.3 to -60.64	Yes	***	0.0005
							2mo:SHAM vs. 3mo:MI	202.9	48.59 to 357.3	Yes	**	0.0013
							2mo:SHAM vs. 3mo:MI+NBE	17.53	-136.8 to 171.9	No	ns	>0.9999
							2mo:SHAM+NBE vs. 2mo:MI	393.3	238.9 to 547.6	Yes	****	<0.0001
							2mo:SHAM+NBE vs. 2mo:MI+NBE	224.6	70.22 to 378.9	Yes	***	0.0002
							2mo:SHAM+NBE vs. 3mo:SHAM	233.6	79.29 to 388.0	Yes	****	<0.0001
							2mo:SHAM+NBE vs. 3mo:SHAM+NBE	-0.6933	-155.0 to 153.7	No	ns	>0.9999
							2mo:SHAM+NBE vs. 3mo:MI	417.2	262.9 to 571.6	Yes	****	<0.0001
							2mo:SHAM+NBE vs. 3mo:MI+NBE	231.8	77.47 to 386.2	Yes	***	0.0001
							2mo:MI vs. 2mo:MI+NBE	-168.7	-323.0 to -14.35	Yes	*	0.0189
							2mo:MI vs. 3mo:SHAM	-159.6	-314.0 to -5.282	Yes	*	0.0353
							2mo:MI vs. 3mo:SHAM+NBE	-394	-548.3 to -239.6	Yes	****	<0.0001
							2mo:MI vs. 3mo:MI	23.97	-130.4 to 178.3	No	ns	>0.9999
							2mo:MI vs. 3mo:MI+NBE	-161.4	-315.8 to -7.094	Yes	*	0.0313
							2mo:MI+NBE vs. 3mo:SHAM	9.067	-145.3 to 163.4	No	ns	>0.9999
							2mo:MI+NBE vs. 3mo:SHAM+NBE	-225.3	-379.6 to -70.91	Yes	***	0.0002
							2mo:MI+NBE vs. 3mo:MI	192.7	38.32 to 347.0	Yes	**	0.003
							2mo:MI+NBE vs. 3mo:MI+NBE	7.255	-147.1 to 161.6	No	ns	>0.9999
							3mo:SHAM vs. 3mo:SHAM+NBE	-234.3	-388.7 to -79.98	Yes	****	<0.0001
							3mo:SHAM vs. 3mo:MI	183.6	29.25 to 337.9	Yes	**	0.0062
							3mo:SHAM vs. 3mo:MI+NBE	-1.812	-156.2 to 152.5	No	ns	>0.9999
							3mo:SHAM+NBE vs. 3mo:MI	417.9	263.6 to 572.3	Yes	****	<0.0001
							3mo:SHAM+NBE vs. 3mo:MI+NBE	232.5	78.17 to 386.9	Yes	****	<0.0001
							3mo:MI vs. 3mo:MI+NBE	-185.4	-339.7 to -31.06	Yes	**	0.0054
							Test details	Mean 1	Mean 2	Mean Diff.	SE of diff.	N1	N2	q	DF
							BASE:SHAM vs. BASE:SHAM+NBE	431.1	466	-34.87	43.63	6	6	1.13	80
							BASE:SHAM vs. BASE:MI	431.1	481	-49.89	43.63	6	6	1.617	80
							BASE:SHAM vs. BASE:MI+NBE	431.1	466.8	-35.71	43.63	6	6	1.158	80
							BASE:SHAM vs. 1mo:SHAM	431.1	448.1	-17.01	43.63	6	6	0.5515	80
							BASE:SHAM vs. 1mo:SHAM+NBE	431.1	673.4	-242.3	43.63	6	6	7.854	80
							BASE:SHAM vs. 1mo:MI	431.1	311.9	119.2	43.63	6	6	3.863	80
							BASE:SHAM vs. 1mo:MI+NBE	431.1	425.1	6.003	43.63	6	6	0.1946	80
							BASE:SHAM vs. 2mo:SHAM	431.1	451.2	-20.09	43.63	6	6	0.6513	80
							BASE:SHAM vs. 2mo:SHAM+NBE	431.1	665.5	-234.4	43.63	6	6	7.597	80
							BASE:SHAM vs. 2mo:MI	431.1	272.2	158.9	43.63	6	6	5.149	80
							BASE:SHAM vs. 2mo:MI+NBE	431.1	440.9	-9.823	43.63	6	6	0.3184	80
							BASE:SHAM vs. 3mo:SHAM	431.1	431.9	-0.7567	43.63	6	6	0.02453	80
							BASE:SHAM vs. 3mo:SHAM+NBE	431.1	666.2	-235.1	43.63	6	6	7.619	80
							BASE:SHAM vs. 3mo:MI	431.1	248.3	182.8	43.63	6	6	5.926	80
							BASE:SHAM vs. 3mo:MI+NBE	431.1	433.7	-2.568	43.63	6	6	0.08324	80
							BASE:SHAM+NBE vs. BASE:MI	466	481	-15.02	43.63	6	6	0.4869	80
							BASE:SHAM+NBE vs. BASE:MI+NBE	466	466.8	-0.8467	43.63	6	6	0.02744	80
							BASE:SHAM+NBE vs. 1mo:SHAM	466	448.1	17.85	43.63	6	6	0.5787	80
							BASE:SHAM+NBE vs. 1mo:SHAM+NBE	466	673.4	-207.5	43.63	6	6	6.724	80
							BASE:SHAM+NBE vs. 1mo:MI	466	311.9	154.1	43.63	6	6	4.993	80
							BASE:SHAM+NBE vs. 1mo:MI+NBE	466	425.1	40.87	43.63	6	6	1.325	80
							BASE:SHAM+NBE vs. 2mo:SHAM	466	451.2	14.78	43.63	6	6	0.4789	80
							BASE:SHAM+NBE vs. 2mo:SHAM+NBE	466	665.5	-199.5	43.63	6	6	6.467	80
							BASE:SHAM+NBE vs. 2mo:MI	466	272.2	193.7	43.63	6	6	6.279	80
							BASE:SHAM+NBE vs. 2mo:MI+NBE	466	440.9	25.05	43.63	6	6	0.8118	80
							BASE:SHAM+NBE vs. 3mo:SHAM	466	431.9	34.11	43.63	6	6	1.106	80
							BASE:SHAM+NBE vs. 3mo:SHAM+NBE	466	666.2	-200.2	43.63	6	6	6.489	80
							BASE:SHAM+NBE vs. 3mo:MI	466	248.3	217.7	43.63	6	6	7.056	80
							BASE:SHAM+NBE vs. 3mo:MI+NBE	466	433.7	32.3	43.63	6	6	1.047	80
							BASE:MI vs. BASE:MI+NBE	481	466.8	14.18	43.63	6	6	0.4595	80
							BASE:MI vs. 1mo:SHAM	481	448.1	32.88	43.63	6	6	1.066	80
							BASE:MI vs. 1mo:SHAM+NBE	481	673.4	-192.4	43.63	6	6	6.237	80
							BASE:MI vs. 1mo:MI	481	311.9	169.1	43.63	6	6	5.48	80
							BASE:MI vs. 1mo:MI+NBE	481	425.1	55.9	43.63	6	6	1.812	80
							BASE:MI vs. 2mo:SHAM	481	451.2	29.8	43.63	6	6	0.9658	80
							BASE:MI vs. 2mo:SHAM+NBE	481	665.5	-184.5	43.63	6	6	5.98	80
							BASE:MI vs. 2mo:MI	481	272.2	208.8	43.63	6	6	6.766	80
							BASE:MI vs. 2mo:MI+NBE	481	440.9	40.07	43.63	6	6	1.299	80
							BASE:MI vs. 3mo:SHAM	481	431.9	49.14	43.63	6	6	1.593	80
							BASE:MI vs. 3mo:SHAM+NBE	481	666.2	-185.2	43.63	6	6	6.002	80
							BASE:MI vs. 3mo:MI	481	248.3	232.7	43.63	6	6	7.543	80
							BASE:MI vs. 3mo:MI+NBE	481	433.7	47.32	43.63	6	6	1.534	80
							BASE:MI+NBE vs. 1mo:SHAM	466.8	448.1	18.7	43.63	6	6	0.6061	80
							BASE:MI+NBE vs. 1mo:SHAM+NBE	466.8	673.4	-206.6	43.63	6	6	6.697	80
							BASE:MI+NBE vs. 1mo:MI	466.8	311.9	154.9	43.63	6	6	5.021	80
							BASE:MI+NBE vs. 1mo:MI+NBE	466.8	425.1	41.72	43.63	6	6	1.352	80
							BASE:MI+NBE vs. 2mo:SHAM	466.8	451.2	15.62	43.63	6	6	0.5063	80
							BASE:MI+NBE vs. 2mo:SHAM+NBE	466.8	665.5	-198.7	43.63	6	6	6.439	80
							BASE:MI+NBE vs. 2mo:MI	466.8	272.2	194.6	43.63	6	6	6.307	80
							BASE:MI+NBE vs. 2mo:MI+NBE	466.8	440.9	25.89	43.63	6	6	0.8392	80
							BASE:MI+NBE vs. 3mo:SHAM	466.8	431.9	34.96	43.63	6	6	1.133	80
							BASE:MI+NBE vs. 3mo:SHAM+NBE	466.8	666.2	-199.4	43.63	6	6	6.462	80
							BASE:MI+NBE vs. 3mo:MI	466.8	248.3	218.6	43.63	6	6	7.084	80
							BASE:MI+NBE vs. 3mo:MI+NBE	466.8	433.7	33.15	43.63	6	6	1.074	80
							1mo:SHAM vs. 1mo:SHAM+NBE	448.1	673.4	-225.3	43.63	6	6	7.303	80
							1mo:SHAM vs. 1mo:MI	448.1	311.9	136.2	43.63	6	6	4.414	80
							1mo:SHAM vs. 1mo:MI+NBE	448.1	425.1	23.02	43.63	6	6	0.7461	80
							1mo:SHAM vs. 2mo:SHAM	448.1	451.2	-3.078	43.63	6	6	0.09977	80
							1mo:SHAM vs. 2mo:SHAM+NBE	448.1	665.5	-217.4	43.63	6	6	7.045	80
							1mo:SHAM vs. 2mo:MI	448.1	272.2	175.9	43.63	6	6	5.701	80
							1mo:SHAM vs. 2mo:MI+NBE	448.1	440.9	7.192	43.63	6	6	0.2331	80
							1mo:SHAM vs. 3mo:SHAM	448.1	431.9	16.26	43.63	6	6	0.527	80
							1mo:SHAM vs. 3mo:SHAM+NBE	448.1	666.2	-218.1	43.63	6	6	7.068	80
							1mo:SHAM vs. 3mo:MI	448.1	248.3	199.9	43.63	6	6	6.478	80
							1mo:SHAM vs. 3mo:MI+NBE	448.1	433.7	14.45	43.63	6	6	0.4682	80
							1mo:SHAM+NBE vs. 1mo:MI	673.4	311.9	361.5	43.63	6	6	11.72	80
							1mo:SHAM+NBE vs. 1mo:MI+NBE	673.4	425.1	248.3	43.63	6	6	8.049	80
							1mo:SHAM+NBE vs. 2mo:SHAM	673.4	451.2	222.2	43.63	6	6	7.203	80
							1mo:SHAM+NBE vs. 2mo:SHAM+NBE	673.4	665.5	7.935	43.63	6	6	0.2572	80
							1mo:SHAM+NBE vs. 2mo:MI	673.4	272.2	401.2	43.63	6	6	13	80
							1mo:SHAM+NBE vs. 2mo:MI+NBE	673.4	440.9	232.5	43.63	6	6	7.536	80
							1mo:SHAM+NBE vs. 3mo:SHAM	673.4	431.9	241.6	43.63	6	6	7.83	80
							1mo:SHAM+NBE vs. 3mo:SHAM+NBE	673.4	666.2	7.242	43.63	6	6	0.2347	80
							1mo:SHAM+NBE vs. 3mo:MI	673.4	248.3	425.2	43.63	6	6	13.78	80
							1mo:SHAM+NBE vs. 3mo:MI+NBE	673.4	433.7	239.8	43.63	6	6	7.771	80
							1mo:MI vs. 1mo:MI+NBE	311.9	425.1	-113.2	43.63	6	6	3.668	80
							1mo:MI vs. 2mo:SHAM	311.9	451.2	-139.3	43.63	6	6	4.514	80
							1mo:MI vs. 2mo:SHAM+NBE	311.9	665.5	-353.6	43.63	6	6	11.46	80
							1mo:MI vs. 2mo:MI	311.9	272.2	39.69	43.63	6	6	1.286	80
							1mo:MI vs. 2mo:MI+NBE	311.9	440.9	-129	43.63	6	6	4.181	80
							1mo:MI vs. 3mo:SHAM	311.9	431.9	-119.9	43.63	6	6	3.887	80
							1mo:MI vs. 3mo:SHAM+NBE	311.9	666.2	-354.3	43.63	6	6	11.48	80
							1mo:MI vs. 3mo:MI	311.9	248.3	63.66	43.63	6	6	2.063	80
							1mo:MI vs. 3mo:MI+NBE	311.9	433.7	-121.8	43.63	6	6	3.946	80
							1mo:MI+NBE vs. 2mo:SHAM	425.1	451.2	-26.1	43.63	6	6	0.8458	80
							1mo:MI+NBE vs. 2mo:SHAM+NBE	425.1	665.5	-240.4	43.63	6	6	7.792	80
							1mo:MI+NBE vs. 2mo:MI	425.1	272.2	152.9	43.63	6	6	4.955	80
							1mo:MI+NBE vs. 2mo:MI+NBE	425.1	440.9	-15.83	43.63	6	6	0.513	80
							1mo:MI+NBE vs. 3mo:SHAM	425.1	431.9	-6.76	43.63	6	6	0.2191	80
							1mo:MI+NBE vs. 3mo:SHAM+NBE	425.1	666.2	-241.1	43.63	6	6	7.814	80
							1mo:MI+NBE vs. 3mo:MI	425.1	248.3	176.8	43.63	6	6	5.732	80
							1mo:MI+NBE vs. 3mo:MI+NBE	425.1	433.7	-8.572	43.63	6	6	0.2778	80
							2mo:SHAM vs. 2mo:SHAM+NBE	451.2	665.5	-214.3	43.63	6	6	6.946	80
							2mo:SHAM vs. 2mo:MI	451.2	272.2	179	43.63	6	6	5.801	80
							2mo:SHAM vs. 2mo:MI+NBE	451.2	440.9	10.27	43.63	6	6	0.3329	80
							2mo:SHAM vs. 3mo:SHAM	451.2	431.9	19.34	43.63	6	6	0.6267	80
							2mo:SHAM vs. 3mo:SHAM+NBE	451.2	666.2	-215	43.63	6	6	6.968	80
							2mo:SHAM vs. 3mo:MI	451.2	248.3	202.9	43.63	6	6	6.577	80
							2mo:SHAM vs. 3mo:MI+NBE	451.2	433.7	17.53	43.63	6	6	0.568	80
							2mo:SHAM+NBE vs. 2mo:MI	665.5	272.2	393.3	43.63	6	6	12.75	80
							2mo:SHAM+NBE vs. 2mo:MI+NBE	665.5	440.9	224.6	43.63	6	6	7.279	80
							2mo:SHAM+NBE vs. 3mo:SHAM	665.5	431.9	233.6	43.63	6	6	7.572	80
							2mo:SHAM+NBE vs. 3mo:SHAM+NBE	665.5	666.2	-0.6933	43.63	6	6	0.02247	80
							2mo:SHAM+NBE vs. 3mo:MI	665.5	248.3	417.2	43.63	6	6	13.52	80
							2mo:SHAM+NBE vs. 3mo:MI+NBE	665.5	433.7	231.8	43.63	6	6	7.514	80
							2mo:MI vs. 2mo:MI+NBE	272.2	440.9	-168.7	43.63	6	6	5.468	80
							2mo:MI vs. 3mo:SHAM	272.2	431.9	-159.6	43.63	6	6	5.174	80
							2mo:MI vs. 3mo:SHAM+NBE	272.2	666.2	-394	43.63	6	6	12.77	80
							2mo:MI vs. 3mo:MI	272.2	248.3	23.97	43.63	6	6	0.7768	80
							2mo:MI vs. 3mo:MI+NBE	272.2	433.7	-161.4	43.63	6	6	5.233	80
							2mo:MI+NBE vs. 3mo:SHAM	440.9	431.9	9.067	43.63	6	6	0.2939	80
							2mo:MI+NBE vs. 3mo:SHAM+NBE	440.9	666.2	-225.3	43.63	6	6	7.301	80
							2mo:MI+NBE vs. 3mo:MI	440.9	248.3	192.7	43.63	6	6	6.244	80
							2mo:MI+NBE vs. 3mo:MI+NBE	440.9	433.7	7.255	43.63	6	6	0.2351	80
							3mo:SHAM vs. 3mo:SHAM+NBE	431.9	666.2	-234.3	43.63	6	6	7.595	80
							3mo:SHAM vs. 3mo:MI	431.9	248.3	183.6	43.63	6	6	5.951	80
							3mo:SHAM vs. 3mo:MI+NBE	431.9	433.7	-1.812	43.63	6	6	0.05872	80
							3mo:SHAM+NBE vs. 3mo:MI	666.2	248.3	417.9	43.63	6	6	13.55	80
							3mo:SHAM+NBE vs. 3mo:MI+NBE	666.2	433.7	232.5	43.63	6	6	7.536	80
							3mo:MI vs. 3mo:MI+NBE	248.3	433.7	-185.4	43.63	6	6	6.009	80

## Sheet: Fig. 1Gc
ΔTreadmill index over time for 3 months
Sham	Sham+NBE	MI	MI+NBE
4.12602	25.8013	-53.4081	-8.01295
17.9404	23.3273	-55.6314	-11.7498
-8.67159	22.3246	-43.5374	-8.24524
0.470699	24.8287	-79.4304	2.91045
-5.57846	18.4086	-117.343	-2.74314
-6.8839	30.2052	-95.941	-5.31178
							Number of families	1
Two-way ANOVA	Ordinary						Number of comparisons per family	6
Alpha	0.05						Alpha	0.05
Source of Variation	% of total variation	P value	P value summary	Significant?			Tukey's multiple comparisons test	Mean Diff.	95.00% CI of diff.	Significant?	Summary	Adjusted P Value
Row Factor	3.347	0.4273	ns	No
Column Factor	87.05	<0.0001	****	Yes			Sham vs. Sham+NBE	-23.92	-49.49 to 1.661	No	ns	0.0708
							Sham vs. MI	74.45	48.87 to 100.0	Yes	****	<0.0001
ANOVA table	SS	DF	MS	F (DFn, DFd)	P value		Sham vs. MI+NBE	5.759	-19.82 to 31.34	No	ns	0.9143
Row Factor	1235	5	247.1	F (5, 15) = 1.046	P=0.4273		Sham+NBE vs. MI	98.36	72.79 to 123.9	Yes	****	<0.0001
Column Factor	32133	3	10711	F (3, 15) = 45.34	P<0.0001		Sham+NBE vs. MI+NBE	29.67	4.098 to 55.25	Yes	*	0.0206
Residual	3544	15	236.3				MI vs. MI+NBE	-68.69	-94.27 to -43.11	Yes	****	<0.0001
							Test details	Mean 1	Mean 2	Mean Diff.	SE of diff.	N1	N2	q	DF
							Sham vs. Sham+NBE	0.2339	24.15	-23.92	8.874	6	6	3.811	15
							Sham vs. MI	0.2339	-74.22	74.45	8.874	6	6	11.86	15
							Sham vs. MI+NBE	0.2339	-5.525	5.759	8.874	6	6	0.9178	15
							Sham+NBE vs. MI	24.15	-74.22	98.36	8.874	6	6	15.68	15
							Sham+NBE vs. MI+NBE	24.15	-5.525	29.67	8.874	6	6	4.729	15
							MI vs. MI+NBE	-74.22	-5.525	-68.69	8.874	6	6	10.95	15

## Sheet: Fig. 2C
Wall thickness (in mm) in the infarct area 3 months after MI
SHAM	SHAM+NBE	MI	MI+NBE
2.49	2.31	0.93	1.36
2.16	2.3	0.84	1.82
2.19	2.62	0.97	1.36
2.12	2.54	0.99	2.32
2.35	2.72	1.16	2.22
2.16	2.36	1.44	1.28
				Number of families	1
				Number of comparisons per family	6
				Alpha	0.05
ANOVA summary
F	30.44			Tukey's multiple comparisons test	Mean Diff.	95.00% CI of diff.	Significant?	Summary	Adjusted P Value
P value	<0.0001			SHAM vs. SHAM+NBE	-0.23	-0.6821 to 0.2221	No	ns	0.4998	A-B
P value summary	****			SHAM vs. MI	1.19	0.7379 to 1.642	Yes	****	<0.0001	A-C
Significant diff. among means (P < 0.05)?	Yes			SHAM vs. MI+NBE	0.5183	0.06621 to 0.9705	Yes	*	0.0211	A-D
R square	0.8203			SHAM+NBE vs. MI	1.42	0.9679 to 1.872	Yes	****	<0.0001	B-C
				SHAM+NBE vs. MI+NBE	0.7483	0.2962 to 1.200	Yes	***	0.0009	B-D
Brown-Forsythe test				MI vs. MI+NBE	-0.6717	-1.124 to -0.2195	Yes	**	0.0025	C-D
F (DFn, DFd)	4.273 (3, 20)
P value	0.0174			Test details	Mean 1	Mean 2	Mean Diff.	SE of diff.	n1	n2	q	DF
P value summary	*			SHAM vs. SHAM+NBE	2.245	2.475	-0.23	0.1615	6	6	2.014	20
Are SDs significantly different (P < 0.05)?	Yes			SHAM vs. MI	2.245	1.055	1.19	0.1615	6	6	10.42	20
				SHAM vs. MI+NBE	2.245	1.727	0.5183	0.1615	6	6	4.538	20
Bartlett's test				SHAM+NBE vs. MI	2.475	1.055	1.42	0.1615	6	6	12.43	20
Bartlett's statistic (corrected)	8.096			SHAM+NBE vs. MI+NBE	2.475	1.727	0.7483	0.1615	6	6	6.552	20
P value	0.0441			MI vs. MI+NBE	1.055	1.727	-0.6717	0.1615	6	6	5.88	20
P value summary	*
Are SDs significantly different (P < 0.05)?	Yes
ANOVA table	SS	DF	MS	F (DFn, DFd)	P value
Treatment (between columns)	7.148	3	2.383	F (3, 20) = 30.44	P<0.0001
Residual (within columns)	1.566	20	0.07828
Total	8.713	23
Data summary
Number of treatments (columns)	4
Number of values (total)	24

[truncated: 19 more sheets: Fig. 2D , Fig. 2E, Fig. 2F, Fig. 3C, Fig. 3D, Fig. 3Fa, Fig. 3Fb, Fig. 3Fc, Fig. 3Fd, Fig. 3Fe, Fig. 4B, Fig. 4C, Fig. 4E, Fig. 4F, Fig. 5B, Fig. 5C, SupFig. 1B, SupFig. 3E, SupFig. 3F]
